# Supplementary material for: De Novo Characterization of the Mung Bean Transcriptome and Transcriptomic Analysis of Adventitious Rooting in Seedlings Using RNA-Seq
Source: PLoS One. 2015 Jul 15;10(7):e0132969. doi: 10.1371/journal.pone.0132969 (PMC4503682; doi:10.1371/journal.pone.0132969)
Supplement: S2 Table — (XLSX) [file pone.0132969.s006.xlsx]

## Sheet: nr_blast.out.infor.best
Query_ID	Query_len	Sbjct	Sbjct_len	Bitscore	Evalue	Identity	Align_len	Query_ratio	Sbjct_ratio
Vr100072_c0_seq1	521	ref|XP_003528424.1| PREDICTED: G-type lectin S-receptor-like serine/threonine-protein kinase B120-like [Glycine max]	849	172	1e-46	72	127	72.74	14.25
Vr100102_c0_seq1	281	ref|XP_003538737.1| PREDICTED: uncharacterized protein LOC100811102 [Glycine max]	1423	137	3e-35	69	96	99.29	6.75
Vr1001134_c0_seq1	838	ref|XP_004514122.1| PREDICTED: uncharacterized protein LOC101494256 [Cicer arietinum]	603	283	1e-87	53	278	99.52	44.61
Vr1001362_c0_seq1	409	gb|ABN08404.1| Retrotransposon gag protein [Medicago truncatula] gb|ABN08406.1| Retrotransposon gag protein [Medicago truncatula]	224	67.4	2e-11	42	81	58.92	36.16
Vr100181_c0_seq1	777	ref|XP_003516596.1| PREDICTED: CDPK-related protein kinase-like [Glycine max]	585	247	5e-74	81	180	68.34	29.91
Vr100232_c0_seq1	205	ref|NP_001236309.1| uncharacterized protein LOC100527199 [Glycine max] gb|ACU16251.1| unknown [Glycine max]	142	123	6e-34	91	64	93.66	45.07
Vr100293_c0_seq1	349	dbj|BAJ16350.1| actin 2 [Papaver somniferum]	167	234	3e-76	97	116	99.71	69.46
Vr1003194_c0_seq1	1124	emb|CAN74695.1| hypothetical protein VITISV_024648 [Vitis vinifera]	1424	157	3e-38	37	301	68.42	20.37
Vr100328_c0_seq1	296	ref|XP_003528365.1| PREDICTED: pleiotropic drug resistance protein 1-like [Glycine max]	1426	193	1e-54	89	98	98.65	6.87
Vr10041_c0_seq1	260	ref|XP_003531600.1| PREDICTED: linoleate 9S-lipoxygenase-like [Glycine max]	868	55.1	8e-07	92	26	30	3
Vr10046_c0_seq1	285	ref|XP_003627120.1| Coatomer subunit zeta-1, partial [Medicago truncatula] gb|AET01596.1| Coatomer subunit zeta-1, partial [Medicago truncatula]	156	116	8e-31	75	72	75.09	46.15
Vr10052_c0_seq1	775	ref|NP_001237449.1| uncharacterized protein LOC100306351 [Glycine max] gb|ACU14484.1| unknown [Glycine max]	234	408	2e-141	86	224	86.45	95.3
Vr100589_c0_seq1	1363	ref|XP_003527674.1| PREDICTED: LOW QUALITY PROTEIN: S-type anion channel SLAH1-like [Glycine max]	371	366	7e-120	71	380	81.51	97.04
Vr100654_c0_seq1	661	ref|XP_003533169.1| PREDICTED: protein TRANSPARENT TESTA 12-like [Glycine max]	488	340	6e-112	74	220	99.39	45.08
Vr100672_c0_seq1	307	ref|XP_003523395.1| PREDICTED: subtilisin-like protease-like [Glycine max]	769	170	2e-47	80	101	98.05	13.13
Vr1006982_c0_seq1	792	ref|XP_004504738.1| PREDICTED: probable WRKY transcription factor 9-like isoform X1 [Cicer arietinum]	487	270	5e-84	64	272	98.61	52.57
Vr100707_c0_seq1	4276	ref|XP_003524132.1| PREDICTED: LRR receptor-like serine/threonine-protein kinase GSO1-like [Glycine max]	1268	2013	0	87	1272	89.06	100
Vr100710_c0_seq1	254	ref|XP_003541558.1| PREDICTED: uncharacterized protein LOC100807744 [Glycine max]	388	173	1e-50	96	84	98.43	21.65
Vr1007653_c0_seq1	286	emb|CAN68275.1| hypothetical protein VITISV_026802 [Vitis vinifera]	982	146	2e-38	69	95	98.95	9.67
Vr100772_c0_seq1	307	ref|XP_003533484.1| PREDICTED: auxin-induced protein 6B-like [Glycine max]	92	125	1e-34	77	73	70.68	79.35
Vr1007982_c0_seq1	375	ref|XP_003533374.1| PREDICTED: uncharacterized protein LOC100812827 [Glycine max]	572	74.3	5e-13	39	98	78.4	16.96
Vr1008502_c0_seq1	884	gb|AAO23078.1| polyprotein [Glycine max]	1552	443	2e-140	69	294	99.77	18.88
Vr100944_c0_seq1	611	ref|NP_001237144.1| uncharacterized protein LOC100305819 precursor [Glycine max] gb|ACU13692.1| unknown [Glycine max]	99	126	8e-34	81	74	36.33	74.75
Vr10099_c0_seq1	262	emb|CBJ30117.1| S-Adenosyl-Methionine synthetase [Ectocarpus siliculosus]	397	147	2e-40	88	77	87.4	19.4
Vr101142_c0_seq1	1332	ref|XP_003524436.1| PREDICTED: uncharacterized protein LOC100809172 [Glycine max]	568	476	4e-160	87	274	61.34	47.71
Vr101348_c0_seq1	1777	ref|XP_004507646.1| PREDICTED: integrator complex subunit 3-like isoform X1 [Cicer arietinum]	529	637	0	70	504	84.81	93.57
Vr101375_c0_seq1	1564	ref|XP_003554894.1| PREDICTED: agmatine coumaroyltransferase-like [Glycine max]	464	685	0	76	465	88.04	100
Vr1013871_c0_seq1	225	dbj|BAB33033.1| CPRD2 [Vigna unguiculata]	535	83.2	7e-17	97	39	52	7.29
Vr101407_c0_seq1	766	ref|XP_003625677.1| ABC transporter-like protein, partial [Medicago truncatula] gb|AES81895.1| ABC transporter-like protein, partial [Medicago truncatula]	658	449	1e-151	93	255	99.61	38.75
Vr1014249_c0_seq1	328	ref|XP_004515937.1| PREDICTED: uncharacterized protein LOC101500644 [Cicer arietinum]	204	99.4	2e-23	56	107	96.95	52.45
Vr101512_c0_seq1	1179	ref|XP_003540422.1| PREDICTED: oxygen-evolving enhancer protein 3-1, chloroplastic-like [Glycine max]	250	388	3e-131	76	251	62.68	100
Vr10156_c0_seq1	345	ref|XP_003520384.1| PREDICTED: uncharacterized protein LOC100795634 [Glycine max]	1815	65.5	7e-10	59	54	46.38	2.98
Vr101570_c0_seq1	273	ref|XP_003530786.1| PREDICTED: ABC transporter C family member 3-like [Glycine max]	1493	149	2e-39	80	90	98.17	6.03
Vr101604_c0_seq1	1616	ref|XP_003554335.1| PREDICTED: probable pectate lyase 3-like [Glycine max]	443	729	0	81	439	81.5	99.1
Vr1016527_c0_seq1	201	gb|ADW77277.1| CLE23 protein [Glycine max]	89	54.3	5e-08	79	34	43.78	38.2
Vr101675_c0_seq1	474	ref|XP_003618053.1| hypothetical protein MTR_5g098480 [Medicago truncatula] gb|AET01012.1| hypothetical protein MTR_5g098480 [Medicago truncatula]	205	72.8	4e-13	56	102	57.59	49.76
Vr101774_c0_seq1	568	ref|XP_003530155.1| PREDICTED: UPF0481 protein At3g47200-like [Glycine max]	527	114	1e-26	79	68	35.92	12.9
Vr101793_c0_seq1	231	ref|XP_003538735.1| PREDICTED: probable pectinesterase 68-like [Glycine max]	358	151	2e-42	92	77	100	21.51
Vr101866_c0_seq1	396	gb|AFK44149.1| unknown [Lotus japonicus]	133	112	7e-29	82	67	50.76	50.38
Vr101877_c0_seq1	822	ref|XP_004503773.1| PREDICTED: uncharacterized protein LOC101489648 [Cicer arietinum]	157	124	2e-31	62	112	39.42	71.34
Vr101879_c0_seq1	352	ref|XP_003534060.1| PREDICTED: probable carboxylesterase 18-like [Glycine max]	327	121	1e-30	73	90	76.14	27.22
Vr101934_c0_seq1	911	ref|XP_003524931.1| PREDICTED: uncharacterized protein LOC100818612 [Glycine max]	60	53.5	3e-06	69	48	12.95	80
Vr101951_c0_seq1	833	ref|XP_003527002.1| PREDICTED: copper methylamine oxidase-like [Glycine max]	774	262	5e-78	87	167	59.18	21.06
Vr101_c0_seq1	232	ref|XP_003627852.1| Solute carrier family 22 member [Medicago truncatula] gb|AET02328.1| Solute carrier family 22 member [Medicago truncatula]	526	55.1	6e-07	43	60	77.59	11.41
Vr10204_c0_seq2	637	ref|NP_001242484.1| uncharacterized protein LOC100784789 [Glycine max] gb|ACU21087.1| unknown [Glycine max]	286	138	4e-36	55	128	51.81	44.76
Vr1020971_c0_seq1	535	ref|XP_003535329.1| PREDICTED: kinesin-4-like [Glycine max]	981	105	1e-22	62	163	83.18	16.51
Vr1021329_c0_seq1	982	gb|ADN33918.1| transposase [Cucumis melo subsp. melo]	245	82.4	3e-15	45	114	32.79	45.31
Vr102135_c0_seq1	255	gb|ABS72446.1| NIP1 [Vigna unguiculata]	273	117	3e-30	93	72	83.92	26.37
Vr102175_c0_seq1	337	ref|XP_003537515.1| PREDICTED: geranylgeranyl pyrophosphate synthase, chloroplastic-like [Glycine max]	355	83.6	5e-17	59	106	85.76	28.45
Vr102203_c0_seq1	4309	emb|CAN73585.1| hypothetical protein VITISV_033960 [Vitis vinifera]	787	63.5	7e-07	41	82	22.51	73.19
Vr102205_c0_seq1	300	gb|AFK44648.1| unknown [Medicago truncatula]	311	84.3	1e-17	89	46	45.33	14.79
Vr102257_c0_seq1	2260	ref|XP_003527921.1| PREDICTED: serine hydroxymethyltransferase 2-like [Glycine max]	548	984	0	92	520	67.7	94.89
Vr10225_c0_seq1	303	ref|NP_001236774.1| uncharacterized protein LOC100305794 [Glycine max] gb|ACU13654.1| unknown [Glycine max]	217	62	7e-10	69	45	44.55	20.74
Vr10227_c0_seq1	485	ref|XP_003516403.1| PREDICTED: receptor-like protein 12-like [Glycine max]	1062	165	4e-44	73	120	73.81	11.3
Vr1023256_c0_seq1	575	ref|XP_003516447.1| PREDICTED: cysteine-rich repeat secretory protein 15-like [Glycine max]	294	223	7e-69	87	157	81.57	53.4
Vr10236_c0_seq1	777	ref|XP_003546957.1| PREDICTED: proline-rich receptor-like protein kinase PERK10-like [Glycine max]	656	416	1e-138	81	257	98.97	38.87
Vr10237_c0_seq1	806	gb|AFK44480.1| unknown [Lotus japonicus]	127	174	4e-51	67	128	47.27	100
Vr1023963_c0_seq1	1063	ref|XP_003556918.1| PREDICTED: ABC transporter G family member 23-like [Glycine max]	656	515	1e-175	93	303	85.51	46.04
Vr10241_c0_seq1	342	gb|ACU23707.1| unknown [Glycine max]	413	193	1e-57	81	113	99.12	27.36
Vr10243_c0_seq1	297	ref|WP_001896259.1| hypothetical protein [Vibrio cholerae] gb|EAX56522.1| conserved hypothetical protein [Vibrio cholerae 2740-80]	108	70.5	2e-13	50	98	94.28	90.74
Vr10248_c0_seq1	227	ref|XP_002681204.1| hypothetical protein NAEGRDRAFT_78490 [Naegleria gruberi] gb|EFC48460.1| hypothetical protein NAEGRDRAFT_78490 [Naegleria gruberi]	193	50.1	5e-06	44	48	54.19	24.87
Vr102538_c0_seq1	241	ref|XP_004488339.1| PREDICTED: uncharacterized protein LOC101503250 [Cicer arietinum]	1043	54.3	1e-06	65	34	41.49	3.26
Vr102546_c0_seq1	261	ref|XP_003522953.1| PREDICTED: annexin-like protein RJ4-like [Glycine max]	314	57	7e-08	81	31	35.63	9.87
Vr1025899_c0_seq1	413	ref|XP_003523503.1| PREDICTED: uncharacterized protein LOC100796196 [Glycine max]	298	182	7e-54	90	96	69.25	32.21
Vr102594_c0_seq1	2603	ref|XP_003555575.1| PREDICTED: leucine-rich repeat receptor-like protein kinase PXL1-like [Glycine max]	1032	1421	0	89	833	95.93	80.62
Vr1026515_c0_seq1	507	ref|XP_003550660.1| PREDICTED: 4-coumarate--CoA ligase 1-like [Glycine max]	536	243	2e-74	79	142	84.02	26.49
Vr1026650_c0_seq1	383	ref|XP_004494967.1| PREDICTED: uncharacterized protein LOC101508328 [Cicer arietinum]	373	62	6e-09	50	66	51.17	16.09
Vr102669_c0_seq1	314	ref|NP_001236586.1| uncharacterized protein LOC100526965 precursor [Glycine max] gb|ACU15999.1| unknown [Glycine max]	192	92.4	5e-21	76	62	58.28	32.29
Vr10266_c0_seq1	317	ref|XP_003600525.1| Cc-nbs-lrr resistance protein [Medicago truncatula] gb|AES70776.1| Cc-nbs-lrr resistance protein [Medicago truncatula]	924	87.4	1e-17	47	100	92.74	10.71
Vr1027085_c0_seq1	941	ref|XP_003551421.1| PREDICTED: squamosa promoter-binding-like protein 9-like [Glycine max]	373	323	3e-105	76	262	81.08	68.9
Vr102714_c0_seq1	335	ref|XP_003545063.1| PREDICTED: ATPase WRNIP1-like [Glycine max]	533	101	7e-23	89	55	49.25	9.76
Vr1027169_c0_seq1	252	ref|XP_003532898.1| PREDICTED: beta-hexosaminidase-like [Glycine max]	586	165	4e-46	88	84	99.21	14.33
Vr10272_c0_seq1	902	ref|XP_004510684.1| PREDICTED: uncharacterized protein LOC101499638 [Cicer arietinum]	165	90.1	1e-18	46	118	38.03	65.45
Vr10276_c0_seq1	2403	ref|XP_003545205.1| PREDICTED: uncharacterized protein LOC100803162 [Glycine max]	564	903	0	81	566	70.66	100
Vr1027725_c0_seq1	877	ref|XP_003548943.1| PREDICTED: tyrosine-specific transport protein-like [Glycine max]	448	454	7e-156	88	292	99.89	65.18
Vr1028013_c0_seq1	550	ref|XP_003527647.1| PREDICTED: lysine histidine transporter-like 8-like [Glycine max]	505	176	4e-49	89	95	51.82	18.81
Vr1028140_c0_seq1	206	ref|XP_004503665.1| PREDICTED: uncharacterized protein LOC101512093 isoform X1 [Cicer arietinum]	647	116	9e-29	82	68	99.03	10.51
Vr10281_c0_seq1	1502	ref|XP_003547791.1| PREDICTED: uncharacterized protein LOC100809595 [Glycine max]	350	315	1e-99	63	363	69.51	96.57
Vr10282_c0_seq1	642	ref|XP_003518822.1| PREDICTED: putative phospholipid-transporting ATPase 9-like [Glycine max]	1190	412	2e-132	95	213	99.53	17.9
Vr1028344_c0_seq1	492	ref|XP_003543818.1| PREDICTED: neutral ceramidase-like [Glycine max]	746	240	7e-72	81	150	91.06	20.11
Vr10286_c0_seq1	993	ref|XP_003516997.1| PREDICTED: protein LURP-one-related 15-like [Glycine max]	198	276	4e-89	85	153	45.62	77.27
Vr1028919_c0_seq1	468	ref|XP_003523018.1| PREDICTED: GDSL esterase/lipase At1g74460-like [Glycine max]	367	304	2e-100	93	156	100	42.51
Vr1029165_c0_seq1	330	gb|AFN88207.1| integrase core domain containing protein [Phaseolus vulgaris]	1387	124	3e-30	71	82	74.55	5.91
Vr1029213_c0_seq1	592	ref|XP_003529031.1| PREDICTED: patatin group A-3-like [Glycine max]	407	164	5e-45	44	200	98.99	48.4
Vr1029441_c0_seq1	316	gb|AFK42377.1| unknown [Lotus japonicus]	81	57.4	1e-08	90	29	27.53	35.8
Vr1029585_c0_seq1	1216	ref|XP_003551840.1| PREDICTED: probable receptor-like protein kinase At1g67000-like [Glycine max]	1476	373	2e-113	75	239	58.96	16.19
Vr1029587_c0_seq1	765	ref|XP_003606565.1| Zinc finger protein CONSTANS-like protein [Medicago truncatula] gb|AES88762.1| Zinc finger protein CONSTANS-like protein [Medicago truncatula]	242	191	3e-56	73	175	66.27	71.9
Vr10298_c0_seq1	2237	ref|XP_003595590.1| hypothetical protein MTR_2g049740 [Medicago truncatula] gb|AES65841.1| hypothetical protein MTR_2g049740 [Medicago truncatula]	859	680	0	79	425	56.86	49.36
Vr10303_c0_seq1	914	ref|NP_001240932.1| uncharacterized protein LOC100813444 [Glycine max] gb|ACU19480.1| unknown [Glycine max]	130	181	2e-53	86	130	42.34	100
Vr103058_c0_seq1	361	ref|XP_003523874.1| PREDICTED: exocyst complex component SEC3A-like [Glycine max]	880	207	3e-60	77	131	99.17	14.89
Vr1030830_c0_seq1	1021	ref|XP_003550374.1| PREDICTED: cytochrome P450 734A1-like [Glycine max]	503	521	3e-180	83	325	95.3	64.61
Vr1030863_c0_seq1	844	gb|EOX98583.1| Hydroxyproline-rich glycoprotein family protein [Theobroma cacao]	392	211	4e-62	61	157	55.81	40.05
Vr10309_c0_seq1	2573	ref|XP_003555400.1| PREDICTED: protein timeless homolog [Glycine max]	1171	1324	0	84	843	97.94	69.6
Vr10310_c0_seq1	1359	ref|XP_003609345.1| EPIDERMAL PATTERNING FACTOR-like protein [Medicago truncatula] gb|AES91542.1| EPIDERMAL PATTERNING FACTOR-like protein [Medicago truncatula]	92	111	2e-26	80	60	12.88	65.22
Vr10314_c0_seq1	1129	ref|XP_004488904.1| PREDICTED: uncharacterized RING finger protein P32A8.03c-like [Cicer arietinum]	347	109	9e-24	41	167	42.34	46.97
Vr10317_c0_seq2	696	ref|XP_003555012.1| PREDICTED: myb-related protein 315-like [Glycine max]	273	222	3e-68	61	223	82.33	81.68
Vr1031842_c0_seq1	716	ref|XP_003530522.1| PREDICTED: probable methyltransferase PMT18-like [Glycine max]	629	464	4e-158	90	238	99.72	37.84
Vr1031903_c0_seq1	363	ref|XP_003529845.1| PREDICTED: uncharacterized protein LOC100811877 [Glycine max]	535	101	1e-22	96	50	40.77	9.35
Vr1031989_c0_seq1	1200	ref|XP_003544376.1| PREDICTED: uncharacterized protein LOC100777486 [Glycine max]	1666	318	2e-93	66	232	57.83	13.93
Vr10319_c0_seq1	903	ref|NP_001235650.1| uncharacterized protein LOC100527152 [Glycine max] gb|ACU16202.1| unknown [Glycine max]	118	191	2e-57	87	118	39.2	100
Vr1032019_c0_seq1	262	ref|XP_003616631.1| FACT complex subunit SSRP1 [Medicago truncatula] gb|AES99589.1| FACT complex subunit SSRP1 [Medicago truncatula]	648	75.1	1e-13	86	37	41.6	5.71
Vr10320_c0_seq2	860	ref|XP_003555585.1| PREDICTED: uncharacterized protein LOC100778316 [Glycine max]	263	157	7e-43	75	110	38.37	40.68
Vr1032183_c0_seq1	234	ref|XP_003554012.1| PREDICTED: LOW QUALITY PROTEIN: zinc finger AN1 domain-containing stress-associated protein 12-like [Glycine max]	186	79.7	1e-16	80	45	56.84	24.19
Vr10322_c0_seq1	303	ref|XP_003518089.1| PREDICTED: uncharacterized protein LOC100784675 [Glycine max]	567	102	2e-23	72	65	63.7	11.46
Vr10324_c0_seq1	2492	ref|XP_003533538.1| PREDICTED: pentatricopeptide repeat-containing protein At5g50390, chloroplastic-like [Glycine max]	690	1196	0	86	690	83.07	100
Vr1032535_c0_seq1	439	gb|ABN05745.1| Polynucleotidyl transferase, Ribonuclease H fold [Medicago truncatula]	93	116	1e-30	57	89	60.82	95.7
Vr1032549_c0_seq1	462	ref|XP_003523509.1| PREDICTED: uncharacterized protein LOC100799379 [Glycine max]	897	223	5e-65	90	115	74.24	12.82
Vr10326_c0_seq1	2091	ref|XP_003549771.1| PREDICTED: L-ascorbate oxidase homolog [Glycine max]	549	997	0	92	549	78.19	100
Vr10327_c0_seq1	2425	ref|XP_003548433.1| PREDICTED: uncharacterized protein At5g41620-like [Glycine max]	641	863	0	80	627	76.08	96.57
Vr1032856_c0_seq1	362	ref|XP_003555256.1| PREDICTED: uncharacterized amino-acid permease C15C4.04c-like [Glycine max]	530	89.7	2e-18	70	87	72.1	16.42
Vr10328_c0_seq1	1478	ref|XP_003525561.1| PREDICTED: uncharacterized protein LOC100811140 [Glycine max]	370	689	0	92	370	74.76	100
Vr1032979_c0_seq1	568	ref|XP_003548490.1| PREDICTED: UPF0496 protein At3g19330-like [Glycine max]	305	84	2e-16	69	68	3.87	13.11
Vr10330_c0_seq1	1746	ref|XP_003535530.1| PREDICTED: auxin response factor 18-like [Glycine max]	608	731	0	91	444	74.23	73.03
Vr1033486_c0_seq1	508	ref|XP_003548769.1| PREDICTED: ABC transporter G family member 14-like [Glycine max]	651	222	1e-65	87	141	82.28	21.51
Vr10336_c0_seq1	2702	ref|XP_003535478.1| PREDICTED: uncharacterized protein LOC100818182 [Glycine max]	484	764	0	82	487	53.77	100
Vr1033730_c0_seq1	999	ref|XP_003518927.1| PREDICTED: uncharacterized isomerase BH0283-like [Glycine max]	307	476	1e-165	78	298	83.88	97.07
Vr1033735_c0_seq1	256	gb|AFN88207.1| integrase core domain containing protein [Phaseolus vulgaris]	1387	92.4	1e-19	62	66	77.34	4.76
Vr10337_c0_seq1	410	ref|XP_003530671.1| PREDICTED: uncharacterized protein LOC100788001 [Glycine max]	512	91.3	7e-19	64	95	68.05	17.97
Vr10339_c0_seq1	752	ref|XP_003523384.1| PREDICTED: subtilisin-like protease-like [Glycine max]	770	300	9e-93	68	250	99.73	32.34
Vr103423_c0_seq1	838	ref|XP_003524909.1| PREDICTED: rho GDP-dissociation inhibitor 1-like [Glycine max]	236	337	3e-113	87	214	76.61	90.25
Vr1034258_c0_seq1	335	gb|ABD33394.2| FAR1; Polynucleotidyl transferase, Ribonuclease H fold [Medicago truncatula]	657	88.6	4e-18	52	79	1.79	78.08
Vr10342_c0_seq1	1659	ref|XP_003519899.1| PREDICTED: cytochrome P450 90B1-like [Glycine max]	497	769	0	76	487	85.77	97.99
Vr1034361_c0_seq1	663	ref|XP_003540793.1| PREDICTED: bifunctional polymyxin resistance protein ArnA-like [Glycine max]	381	425	1e-146	88	220	99.55	57.74
Vr103444_c0_seq1	1565	ref|XP_003531300.1| PREDICTED: probable receptor-like protein kinase At1g11050-like [Glycine max]	661	580	0	76	444	83.77	67.02
Vr10345_c0_seq1	1894	ref|XP_003550878.1| PREDICTED: MATE efflux family protein DTX1-like [Glycine max]	541	819	0	87	513	80.46	94.27
Vr10347_c0_seq2	991	ref|XP_003547959.1| PREDICTED: peroxidase 72-like [Glycine max]	331	248	2e-76	87	138	41.47	41.39
Vr10349_c0_seq1	1092	ref|XP_003556122.1| PREDICTED: probable receptor-like protein kinase At5g24010-like [Glycine max]	823	464	1e-153	73	306	83.88	37.06
Vr10350_c0_seq1	533	gb|AFK36568.1| unknown [Lotus japonicus]	184	74.7	1e-13	63	99	49.72	53.26
Vr10352_c0_seq1	1245	ref|XP_003534068.1| PREDICTED: uncharacterized protein LOC100816914 [Glycine max]	338	313	3e-100	93	193	46.35	57.1
Vr1035872_c0_seq1	206	ref|XP_003521887.1| PREDICTED: gibberellin 3-beta-dioxygenase 4-like [Glycine max]	319	73.6	4e-14	89	37	52.91	11.6
Vr10358_c0_seq1	317	ref|XP_003520764.1| PREDICTED: momilactone A synthase-like [Glycine max]	264	58.9	2e-08	76	34	32.18	12.88
Vr10360_c0_seq1	481	ref|XP_003553637.1| PREDICTED: uncharacterized protein LOC100800778 [Glycine max]	353	82	6e-16	95	39	24.32	11.05
Vr10361_c0_seq2	395	ref|XP_003533786.1| PREDICTED: serine/threonine-protein kinase At5g01020-like [Glycine max]	460	272	3e-87	99	131	98.99	28.48
Vr103621_c0_seq1	237	ref|XP_003522121.1| PREDICTED: L-type lectin-domain containing receptor kinase S.4-like [Glycine max]	719	124	3e-31	89	79	100	10.99
Vr1036280_c0_seq1	403	ref|NP_001238646.1| stress-induced receptor-like kinase precursor [Glycine max] gb|ACD36581.1| stress-induced receptor-like kinase [Glycine max]	714	113	2e-26	46	134	96.03	17.65
Vr1036401_c0_seq1	935	gb|AAF97297.1|AC010164_19 Hypothetical protein [Arabidopsis thaliana]	308	273	1e-86	45	291	93.37	93.83
Vr1036424_c0_seq1	387	ref|XP_003553221.1| PREDICTED: polygalacturonase-like [Glycine max]	140	119	1e-31	77	92	71.32	65.71
Vr10364_c0_seq1	1935	ref|XP_003538448.1| PREDICTED: uncharacterized protein LOC100788982 isoform 1 [Glycine max]	299	253	4e-75	86	133	20.52	44.48
Vr10366_c0_seq1	1589	ref|XP_003534753.1| PREDICTED: uncharacterized protein LOC100779669 [Glycine max]	381	483	2e-164	71	382	68.03	100
Vr103671_c0_seq1	1037	ref|XP_003545046.1| PREDICTED: uncharacterized protein LOC100788166 [Glycine max]	261	439	5e-152	83	262	74.45	100
Vr10367_c0_seq1	1122	gb|ACU20169.1| unknown [Glycine max]	278	390	1e-131	79	278	71.48	100
Vr1036804_c0_seq1	391	ref|XP_004497386.1| PREDICTED: callose synthase 9-like isoform X1 [Cicer arietinum]	1901	57.4	4e-07	65	40	30.69	2
Vr103682_c0_seq1	1913	ref|NP_001241907.1| uncharacterized protein LOC100790277 [Glycine max] gb|ACU20387.1| unknown [Glycine max]	399	643	0	90	400	62.73	100
Vr1036983_c0_seq1	395	ref|XP_002902721.1| adenosylhomocysteinase [Phytophthora infestans T30-4] gb|EEY56647.1| adenosylhomocysteinase [Phytophthora infestans T30-4]	480	209	1e-62	84	132	99.49	27.5
Vr10369_c0_seq1	813	ref|XP_003524353.1| PREDICTED: uncharacterized protein LOC100807728 [Glycine max]	181	258	4e-83	73	179	63.1	98.9
Vr103718_c0_seq1	589	ref|XP_003545412.1| PREDICTED: uncharacterized protein LOC100815265 [Glycine max]	316	250	3e-79	75	160	80.14	50.32
Vr103738_c0_seq1	254	ref|XP_004173771.1| PREDICTED: ABC transporter B family member 1-like [Cucumis sativus]	384	142	1e-38	94	84	99.21	21.88
Vr10373_c0_seq2	1809	ref|XP_003548857.1| PREDICTED: uncharacterized protein LOC100775190 [Glycine max]	937	702	0	74	486	80.49	49.09
Vr1037493_c0_seq1	541	gb|EOY19680.1| Integrase, putative [Theobroma cacao]	163	152	3e-43	46	162	86.69	99.39
Vr1038342_c0_seq1	786	dbj|BAG72150.1| hypothetical protein [Lotus japonicus]	1558	106	4e-22	33	254	93.51	15.92
Vr10383_c0_seq2	847	ref|XP_003519769.1| PREDICTED: probable WRKY transcription factor 72-like [Glycine max]	531	118	5e-27	56	177	56.79	33.33
Vr1038497_c0_seq1	811	dbj|BAG72147.1| hypothetical protein [Lotus japonicus] dbj|BAG72149.1| hypothetical protein [Lotus japonicus]	1520	325	1e-98	59	278	99.88	18.22
Vr10384_c0_seq1	4373	ref|XP_003518970.1| PREDICTED: condensin complex subunit 1-like [Glycine max]	1316	2258	0	89	1299	88.5	97.95
Vr10385_c0_seq2	621	ref|XP_003541982.1| PREDICTED: probable glucuronoxylan glucuronosyltransferase IRX7-like [Glycine max]	458	286	3e-91	89	149	71.66	32.53
Vr103863_c0_seq1	598	ref|XP_003532244.1| PREDICTED: fimbrin-like protein 2-like [Glycine max]	665	397	3e-132	95	199	99.5	29.92
Vr103875_c0_seq1	828	ref|XP_003518212.1| PREDICTED: auxin-induced protein 15A-like [Glycine max]	128	174	6e-51	87	107	38.53	83.59
Vr10387_c0_seq1	631	ref|XP_003534930.1| PREDICTED: uncharacterized protein LOC100803232 [Glycine max]	1377	351	5e-109	90	210	99.84	14.96
Vr1038836_c0_seq1	676	ref|NP_001235852.1| uncharacterized protein LOC100527166 [Glycine max] gb|ACU16216.1| unknown [Glycine max]	107	68.6	7e-12	46	107	40.09	100
Vr1038841_c0_seq1	256	gb|EMJ14402.1| hypothetical protein PRUPE_ppb011708mg [Prunus persica]	84	124	5e-35	100	71	83.2	84.52
Vr10388_c0_seq1	1182	ref|XP_003530017.1| PREDICTED: uncharacterized protein LOC100789237 [Glycine max]	826	505	7e-169	94	272	69.04	32.93
Vr10390_c0_seq1	1415	ref|XP_003529761.1| PREDICTED: probable peptide transporter At1g52190-like [Glycine max]	606	645	0	80	390	82.05	64.03
Vr103911_c0_seq1	1103	ref|XP_003550993.1| PREDICTED: pentatricopeptide repeat-containing protein At4g37380, chloroplastic-like [Glycine max]	628	575	0	87	318	86.49	50.64
Vr10391_c0_seq1	1095	gb|AEX57700.1| NADH dehydrogenase subunit 9 (mitochondrion) [Raphanus sativus]	190	70.1	6e-11	61	54	14.61	27.89
Vr10392_c0_seq1	2215	ref|XP_003535652.1| PREDICTED: primary amine oxidase-like [Glycine max]	683	1202	0	87	669	89.8	97.66
Vr103950_c0_seq1	1085	dbj|BAD89966.1| phototropin [Phaseolus vulgaris]	976	650	0	93	361	99.82	36.99
Vr103952_c0_seq1	260	ref|NP_001235657.1| disease resistance protein [Glycine max] gb|ACM89625.1| disease resistance protein [Glycine max]	863	141	7e-37	80	86	99.23	9.97
Vr1039771_c0_seq1	476	ref|XP_002339778.1| predicted protein [Populus trichocarpa] gb|EEE70695.1| predicted protein [Populus trichocarpa]	307	97.4	2e-21	48	135	85.08	43.97
Vr10397_c0_seq1	1459	ref|XP_003543780.1| PREDICTED: auxin response factor 17-like [Glycine max]	551	615	0	77	431	86.15	77.5
Vr1040100_c0_seq1	349	ref|YP_007024969.1| NADH dehydrogenase subunit 1 (mitochondrion) [Apodemus latronum] gb|ADP01732.1| NADH dehydrogenase subunit 1 [Apodemus latronum]	318	133	3e-35	92	116	99.14	36.48
Vr104032_c0_seq1	1602	ref|XP_003530562.1| PREDICTED: E3 ubiquitin-protein ligase Os04g0590900-like [Glycine max]	352	420	5e-140	74	344	61.86	94.6
Vr10403_c0_seq1	974	ref|XP_003522798.1| PREDICTED: sugar transport protein 5-like [Glycine max]	508	523	0	90	309	94.97	60.83
Vr10405_c0_seq1	1399	ref|XP_003526170.1| PREDICTED: solute carrier family 22 member 15-like [Glycine max]	536	555	0	73	418	89.49	70.34
Vr1040686_c0_seq1	380	ref|XP_004510002.1| PREDICTED: uncharacterized protein LOC101510858 [Cicer arietinum]	2210	168	3e-45	68	104	81.58	4.71
Vr1040883_c0_seq1	583	emb|CAN73022.1| hypothetical protein VITISV_004050 [Vitis vinifera]	767	224	4e-65	59	192	98.28	24.9
Vr1040957_c0_seq1	464	ref|XP_003516682.1| PREDICTED: uncharacterized protein LOC100807274 [Glycine max]	736	58.9	1e-07	44	95	61.42	11.96
Vr10409_c0_seq2	505	ref|XP_003527684.1| PREDICTED: uncharacterized protein LOC100811161 [Glycine max]	590	182	3e-51	88	121	71.49	20.34
Vr10411_c0_seq2	848	ref|XP_003547062.1| PREDICTED: mitogen-activated protein kinase kinase kinase 1-like [Glycine max]	440	190	3e-53	62	204	70.87	43.41
Vr104152_c0_seq1	465	gb|ADV56688.1| glutaredoxin [Phaseolus vulgaris]	102	111	1e-28	98	53	34.19	51.96
Vr104157_c0_seq1	704	ref|XP_003543620.1| PREDICTED: uncharacterized protein LOC100797844 isoform 2 [Glycine max]	512	85.5	7e-16	66	65	27.41	12.3
Vr1041994_c0_seq1	521	ref|XP_003517288.1| PREDICTED: uncharacterized protein LOC100787845 [Glycine max]	1583	154	1e-39	89	82	47.22	5.18
Vr10419_c0_seq2	1194	ref|YP_001686788.1| putative coat protein [Rose cryptic virus 1] gb|ABV89763.1| unknown [Rosa multiflora cryptic virus] gb|ABZ10947.1| putative coat protein [Rose cryptic virus 1]	346	231	1e-68	45	281	67.17	81.21
Vr104213_c0_seq1	2120	ref|XP_003518581.1| PREDICTED: pentatricopeptide repeat-containing protein At3g22150, chloroplastic [Glycine max]	755	1006	0	77	632	89.43	77.75
Vr10421_c0_seq1	899	ref|XP_003520189.1| PREDICTED: probable galacturonosyltransferase 6-like [Glycine max]	585	258	8e-78	79	213	71.08	36.41
Vr104223_c0_seq1	418	gb|ACU24546.1| unknown [Glycine max]	224	169	6e-50	75	106	74.88	47.32
Vr1042240_c0_seq1	220	ref|XP_004514936.1| PREDICTED: chaperone protein DnaJ-like isoform X1 [Cicer arietinum]	455	68.2	9e-12	89	35	47.73	7.69
Vr1042312_c0_seq1	1607	ref|XP_004499812.1| PREDICTED: uncharacterized protein LOC101507298 [Cicer arietinum]	787	61.6	6e-07	54	61	24.14	5.34
Vr1042329_c0_seq1	351	ref|XP_003522057.1| PREDICTED: probable LRR receptor-like serine/threonine-protein kinase At4g36180-like [Glycine max]	1123	160	5e-43	65	117	98.58	10.42
Vr104236_c0_seq1	235	ref|XP_003553690.1| PREDICTED: uncharacterized protein LOC100788448 [Glycine max]	664	171	3e-48	97	78	99.57	11.75
Vr104264_c0_seq1	217	ref|XP_003533631.1| PREDICTED: uncharacterized amino acid permease YfnA-like [Glycine max]	589	127	1e-32	90	72	98.62	11.88
Vr10426_c0_seq1	483	ref|XP_003547666.1| PREDICTED: germin-like protein subfamily 1 member 7-like [Glycine max]	220	278	3e-92	91	148	91.51	67.27
Vr10428_c0_seq1	563	ref|XP_003542927.1| PREDICTED: GTPase obg-like isoform 1 [Glycine max]	595	217	9e-64	73	158	80.99	25.55
Vr104298_c0_seq1	354	ref|XP_002328912.1| predicted protein [Populus trichocarpa] gb|EEE77679.1| predicted protein [Populus trichocarpa]	485	99	5e-22	84	51	42.66	10.52
Vr1042998_c0_seq1	346	ref|XP_003535289.1| PREDICTED: uncharacterized protein LOC100819607 [Glycine max]	1017	202	7e-58	85	114	98.84	11.21
Vr1043072_c0_seq1	308	gb|AFK39154.1| unknown [Lotus japonicus]	457	94.7	8e-21	61	76	74.03	16.19
Vr1043185_c0_seq1	552	ref|XP_003516734.1| PREDICTED: ruBisCO large subunit-binding protein subunit beta, chloroplastic-like [Glycine max]	575	342	6e-112	92	183	99.46	31.83
Vr10431_c0_seq1	826	ref|XP_003519064.1| PREDICTED: protein TRANSPARENT TESTA 1-like [Glycine max]	371	172	2e-47	72	162	55.69	43.67
Vr10433_c1_seq1	1313	ref|XP_003527975.1| PREDICTED: uncharacterized protein LOC100808653 [Glycine max]	296	443	2e-151	78	301	68.39	99.66
Vr1043564_c0_seq1	507	ref|XP_003526190.1| PREDICTED: putative multidrug resistance protein-like [Glycine max]	1243	337	3e-105	95	169	100	13.6
Vr10437_c0_seq1	716	ref|XP_004488988.1| PREDICTED: alpha,alpha-trehalose-phosphate synthase [UDP-forming] 1-like isoform X3 [Cicer arietinum]	954	205	3e-57	69	159	61.73	16.67
Vr10438_c0_seq1	1885	ref|XP_003550799.1| PREDICTED: uncharacterized protein LOC100819771 [Glycine max]	490	811	0	87	497	78.46	100
Vr10439_c0_seq1	1217	ref|XP_003538601.1| PREDICTED: beta-1,4-mannosyl-glycoprotein 4-beta-N-acetylglucosaminyltransferase-like [Glycine max]	392	153	1e-38	87	82	20.21	20.92
Vr1043_c0_seq2	679	ref|XP_004499899.1| PREDICTED: telomerase reverse transcriptase-like [Cicer arietinum]	1218	126	2e-29	60	130	55.82	10.59
Vr10441_c0_seq1	887	gb|ADV56692.1| NPH3 family protein [Phaseolus vulgaris]	731	145	1e-35	95	73	24.69	9.99
Vr104423_c0_seq1	452	ref|XP_003531264.1| PREDICTED: uncharacterized protein LOC100814411 [Glycine max]	247	101	3e-23	62	141	88.94	54.66
Vr10442_c0_seq1	930	ref|XP_003523884.1| PREDICTED: NAC domain-containing protein 7-like [Glycine max]	361	288	2e-91	76	202	63.98	54.85
Vr104438_c0_seq1	835	ref|XP_003542888.1| PREDICTED: uncharacterized protein LOC100809890 isoform 1 [Glycine max] ref|XP_003542889.1| PREDICTED: uncharacterized protein LOC100809890 isoform 2 [Glycine max]	159	261	2e-84	86	147	51.74	92.45
Vr10443_c0_seq1	898	ref|XP_003530679.1| PREDICTED: homeobox-leucine zipper protein HAT7-like [Glycine max]	320	379	6e-128	82	233	76.5	72.19
Vr1044521_c0_seq1	552	ref|XP_003540889.1| PREDICTED: uncharacterized protein LOC100791306 [Glycine max]	515	201	2e-58	87	133	71.92	25.83
Vr10445_c0_seq2	899	ref|XP_003530019.1| PREDICTED: G-type lectin S-receptor-like serine/threonine-protein kinase B120-like [Glycine max]	387	225	3e-67	73	153	51.06	39.53
Vr10449_c0_seq1	1100	gb|AAT85159.1| unknown protein [Oryza sativa Japonica Group] gb|AAU44123.1| putative polyprotein [Oryza sativa Japonica Group]	681	239	1e-68	49	247	61.91	35.83
Vr104502_c0_seq1	1535	gb|EOX98405.1| Pumilio domain-containing protein C6G9.14, putative [Theobroma cacao]	551	251	8e-73	41	335	62.93	60.25
Vr104507_c0_seq1	411	ref|XP_003517428.1| PREDICTED: oxysterol-binding protein-related protein 2A-like [Glycine max]	742	109	6e-25	81	64	46.23	8.63
Vr104519_c0_seq1	1053	ref|NP_001238166.1| uncharacterized protein LOC100527834 [Glycine max] gb|ACU17024.1| unknown [Glycine max]	183	209	9e-63	83	184	51.95	100
Vr10453_c0_seq2	606	ref|XP_003516681.1| PREDICTED: uncharacterized protein LOC100806215 [Glycine max]	513	56.6	1e-06	93	27	13.04	5.26
Vr10456_c0_seq1	1813	ref|XP_003540450.1| PREDICTED: NAC domain-containing protein 18-like [Glycine max]	375	632	0	85	380	61.61	100
Vr10458_c0_seq1	774	ref|XP_003547818.1| PREDICTED: long-chain-alcohol oxidase FAO4A-like [Glycine max]	749	457	1e-153	90	257	99.61	34.31
Vr104598_c0_seq1	526	ref|XP_003527968.1| PREDICTED: transmembrane protein 184C-like [Glycine max]	485	348	1e-115	93	175	99.43	36.08
Vr104611_c0_seq1	217	ref|XP_003527602.1| PREDICTED: auxin transporter-like protein 5-like [Glycine max]	481	143	7e-39	97	72	98.62	14.97
Vr1046121_c0_seq1	634	emb|CAN63955.1| hypothetical protein VITISV_034255 [Vitis vinifera]	1117	90.9	2e-17	50	76	35.96	6.8
Vr10461_c0_seq1	808	ref|XP_003539434.1| PREDICTED: probable glucuronoxylan glucuronosyltransferase IRX7-like [Glycine max]	459	290	5e-92	87	165	60.89	35.95
Vr1046244_c0_seq1	387	gb|ABN08628.1| RNA-directed DNA polymerase (Reverse transcriptase) [Medicago truncatula]	243	52.8	3e-06	50	48	37.21	19.75
Vr10462_c0_seq1	1425	ref|XP_003546798.1| PREDICTED: 1-aminocyclopropane-1-carboxylate oxidase homolog [Glycine max]	678	609	0	78	374	78.11	55.16
Vr10464_c0_seq1	493	ref|XP_003548904.1| PREDICTED: BEL1-like homeodomain protein 2-like [Glycine max]	754	218	2e-63	91	169	99.8	22.15
Vr1046744_c0_seq1	236	ref|XP_003533204.1| PREDICTED: cytochrome P450 71A6-like [Glycine max]	481	109	1e-26	77	64	81.36	13.31
Vr10468_c0_seq1	527	ref|NP_001239830.1| phytosulfokine receptor 2-like precursor [Glycine max] gb|ACM89498.1| leucine-rich repeat transmembrane protein kinase [Glycine max]	1043	223	1e-64	92	111	63.19	10.64
Vr10473_c0_seq1	708	ref|XP_003529016.1| PREDICTED: cyclin-U4-1-like [Glycine max]	202	348	7e-119	83	205	83.9	100
Vr10475_c0_seq1	594	ref|XP_003547079.1| PREDICTED: pumilio homolog 2-like [Glycine max]	770	186	2e-51	91	99	50	12.86
Vr10477_c0_seq1	572	ref|XP_003554685.1| PREDICTED: benzyl alcohol O-benzoyltransferase-like [Glycine max]	464	233	6e-71	61	194	99.3	35.56
Vr104812_c0_seq1	1510	emb|CAN66553.1| hypothetical protein VITISV_018166 [Vitis vinifera]	1448	73.6	2e-10	37	147	28.08	9.25
Vr1048378_c0_seq1	476	ref|XP_639978.1| eukaryotic translation initiation factor 5A [Dictyostelium discoideum AX4] sp|P13651.2|IF5A_DICDI RecName: Full=Eukaryotic translation initiation factor 5A; Short=eIF-5A; AltName: Full=eIF-4D gb|EAL64894.1| eukaryotic translation initiation factor 5A [Dictyostelium discoideum AX4]	159	181	6e-55	59	139	87.61	86.79
Vr10483_c0_seq1	899	ref|XP_003555440.1| PREDICTED: putative G-type lectin S-receptor-like serine/threonine-protein kinase At1g61610-like [Glycine max]	422	169	2e-45	76	173	57.4	40.05
Vr1048451_c0_seq1	266	ref|XP_004153573.1| PREDICTED: uncharacterized protein LOC101213561, partial [Cucumis sativus]	764	115	1e-27	67	72	81.2	9.42
Vr10484_c0_seq1	2825	ref|XP_004508746.1| PREDICTED: putative pentatricopeptide repeat-containing protein At1g74580-like [Cicer arietinum]	773	1314	0	81	773	82.02	100
Vr10485_c0_seq1	1965	ref|XP_003522474.1| PREDICTED: beta-galactosidase 6-like [Glycine max]	717	1152	0	87	640	97.56	89.26
Vr104869_c0_seq1	1829	gb|ACU20077.1| unknown [Glycine max]	341	387	3e-126	63	383	62.17	94.72
Vr104870_c0_seq1	224	ref|XP_003523499.1| PREDICTED: auxin transporter-like protein 5-like [Glycine max]	476	144	2e-39	92	74	98.21	15.55
Vr10488_c0_seq1	588	ref|XP_003613978.1| hypothetical protein MTR_5g043320 [Medicago truncatula] gb|AES96936.1| hypothetical protein MTR_5g043320 [Medicago truncatula]	78	55.1	2e-07	55	74	36.22	93.59
Vr10489_c0_seq1	1331	ref|XP_004501930.1| PREDICTED: probable inactive poly [ADP-ribose] polymerase SRO2-like [Cicer arietinum]	319	434	3e-147	69	297	66.34	93.1
Vr10492_c0_seq1	480	ref|XP_003522296.1| PREDICTED: LOW QUALITY PROTEIN: cytokinin dehydrogenase 7-like [Glycine max]	518	70.9	2e-11	54	67	41.46	12.93
Vr1049400_c0_seq1	514	emb|CAN76400.1| hypothetical protein VITISV_001550 [Vitis vinifera]	626	144	2e-37	55	146	81.71	22.36
Vr104950_c0_seq1	372	ref|XP_004499288.1| PREDICTED: synaptotagmin-2-like [Cicer arietinum]	538	143	6e-38	83	82	66.13	15.24
Vr10495_c0_seq1	2059	ref|XP_004508780.1| PREDICTED: probable peptide/nitrate transporter At5g28470-like [Cicer arietinum]	605	848	0	72	593	85.24	97.85
Vr10498_c0_seq1	559	ref|XP_003548904.1| PREDICTED: BEL1-like homeodomain protein 2-like [Glycine max]	754	334	4e-107	95	186	99.82	24.4
Vr105000_c0_seq1	522	gb|EMJ20536.1| hypothetical protein PRUPE_ppa019322mg [Prunus persica]	469	256	6e-80	80	160	89.27	34.12
Vr1050010_c0_seq1	526	emb|CAN78588.1| hypothetical protein VITISV_043911 [Vitis vinifera]	2232	101	2e-21	66	61	34.79	2.73
Vr10500_c0_seq1	742	ref|XP_003555511.1| PREDICTED: ethylene-responsive transcription factor ERF098-like [Glycine max]	147	147	1e-40	90	122	48.92	82.99
Vr105047_c0_seq1	1440	ref|XP_003532614.1| PREDICTED: metacaspase-1-like [Glycine max]	412	588	0	78	412	82.36	100
Vr10505_c0_seq2	535	gb|AFK49396.1| unknown [Lotus japonicus]	98	145	2e-41	72	98	54.95	100
Vr10506_c0_seq1	925	ref|XP_003550550.1| PREDICTED: uncharacterized protein LOC100804990 [Glycine max]	958	449	2e-147	69	350	99.57	36.12
Vr1050713_c0_seq1	745	ref|XP_003541672.1| PREDICTED: pentatricopeptide repeat-containing protein At4g21065-like [Glycine max]	591	346	2e-112	86	197	78.66	32.49
Vr10507_c0_seq1	435	gb|AAC49931.1| cytosine-5 DNA methyltransferase [Pisum sativum]	1554	78.6	6e-14	56	99	64.83	6.31
Vr10508_c0_seq1	1691	ref|XP_003544253.1| PREDICTED: pentatricopeptide repeat-containing protein At1g09900-like [Glycine max]	576	306	2e-92	52	325	51.33	56.42
Vr10509_c0_seq1	662	ref|XP_003601754.1| Katanin p80 subunit-like protein [Medicago truncatula] gb|AES72005.1| Katanin p80 subunit-like protein [Medicago truncatula]	69	110	8e-28	75	67	30.36	97.1
Vr1051150_c0_seq1	1363	gb|ABN06064.1| RNA-directed DNA polymerase (Reverse transcriptase); Chromo; Zinc finger, CCHC-type; Peptidase aspartic, active site; Polynucleotidyl transferase, Ribonuclease H fold [Medicago truncatula]	1297	90.1	5e-16	55	69	37.34	75.87
Vr10512_c0_seq2	809	ref|XP_003542483.1| PREDICTED: uncharacterized protein LOC100818260 [Glycine max]	165	286	2e-94	83	168	62.3	100
Vr105130_c0_seq1	347	ref|XP_003610080.1| Plasma membrane H+-ATPase [Medicago truncatula] gb|AES92277.1| Plasma membrane H+-ATPase [Medicago truncatula]	952	133	2e-33	84	87	74.64	9.14
Vr1051536_c0_seq1	230	ref|XP_004514122.1| PREDICTED: uncharacterized protein LOC101494256 [Cicer arietinum]	603	57.8	6e-08	40	78	99.13	12.94
Vr10515_c0_seq1	271	ref|XP_003556167.1| PREDICTED: type I inositol-1,4,5-trisphosphate 5-phosphatase 1-like [Glycine max]	631	62	3e-09	85	34	37.64	5.23
Vr105194_c0_seq1	1956	ref|XP_003522713.1| PREDICTED: carotenoid cleavage dioxygenase 8, chloroplastic-like [Glycine max]	549	946	0	93	483	73.98	87.98
Vr1052151_c0_seq1	746	ref|XP_003542145.1| PREDICTED: amino acid permease 2-like [Glycine max]	479	333	2e-108	64	253	99.46	52.82
Vr10527_c0_seq1	556	ref|XP_003524968.1| PREDICTED: uncharacterized protein LOC100792716 [Glycine max]	237	101	5e-23	80	56	30.22	23.63
Vr1052_c0_seq1	220	ref|XP_003532638.1| PREDICTED: reticuline oxidase-like protein-like [Glycine max]	538	116	7e-29	84	64	86.36	11.9
Vr105309_c0_seq1	359	ref|XP_003555570.1| PREDICTED: cytochrome P450 71D11-like [Glycine max]	517	72	2e-12	81	36	30.08	6.96
Vr10531_c0_seq1	924	ref|NP_001241267.1| uncharacterized protein LOC100794044 [Glycine max] gb|ACU24394.1| unknown [Glycine max]	172	257	2e-82	92	171	55.52	99.42
Vr1053870_c0_seq1	576	ref|XP_003545196.1| PREDICTED: probable LRR receptor-like serine/threonine-protein kinase At4g08850-like [Glycine max]	1035	216	6e-62	68	191	99.13	18.36
Vr10539_c0_seq1	866	ref|XP_003521910.1| PREDICTED: LOW QUALITY PROTEIN: pollen-specific protein SF3-like [Glycine max]	211	364	5e-124	93	184	63.74	87.2
Vr10544_c0_seq1	855	ref|XP_003526336.1| PREDICTED: probable WRKY transcription factor 31-like [Glycine max]	628	231	2e-67	71	220	73.68	32.96
Vr1054521_c0_seq1	427	emb|CAN73389.1| hypothetical protein VITISV_005955 [Vitis vinifera]	177	80.1	5e-16	47	98	66.04	54.8
Vr1054540_c0_seq1	407	emb|CBJ27519.1| eukaryotic elongation factor-1 B gamma [Ectocarpus siliculosus]	420	177	8e-51	70	118	86.49	28.1
Vr10545_c0_seq1	1958	ref|XP_003543478.1| PREDICTED: probable nitrate excretion transporter 2-like [Glycine max]	541	863	0	81	532	81.21	98.34
Vr10549_c0_seq1	1858	ref|XP_003556874.1| PREDICTED: uncharacterized protein LOC100775479 [Glycine max]	828	898	0	80	623	99.95	70.65
Vr1055004_c0_seq1	280	ref|XP_003545482.1| PREDICTED: cytochrome P450 71D11-like [Glycine max]	626	92.8	7e-20	76	49	51.79	7.83
Vr10551_c0_seq1	913	ref|XP_003537026.1| PREDICTED: vacuolar protein-sorting-associated protein 37 homolog 1-like [Glycine max]	192	291	3e-95	78	192	60.13	100
Vr10552_c0_seq1	4462	ref|XP_003545218.1| PREDICTED: uncharacterized protein LOC100811703 [Glycine max]	1261	2093	0	81	1313	87.74	100
Vr1055489_c0_seq1	418	emb|CAN68682.1| hypothetical protein VITISV_024814 [Vitis vinifera]	1248	120	2e-28	49	122	80.38	9.78
Vr105555_c0_seq1	584	ref|NP_001238288.1| stress-induced receptor-like kinase 2 precursor [Glycine max] gb|ACD45980.1| stress-induced receptor-like kinase 2 [Glycine max]	897	172	3e-46	70	125	60.62	13.94
Vr10555_c0_seq1	322	ref|XP_003548415.1| PREDICTED: uncharacterized protein LOC100796285 [Glycine max]	1308	93.2	1e-19	53	114	98.76	8.72
Vr1055620_c0_seq1	240	ref|XP_002814891.2| PREDICTED: vitamin D-binding protein-like isoform 1, partial [Pongo abelii]	313	135	1e-36	84	76	95	24.28
Vr10557_c0_seq1	1116	gb|ACU21406.1| unknown [Glycine max]	222	179	3e-50	59	208	45.16	93.69
Vr10561_c0_seq1	2397	ref|XP_003533262.1| PREDICTED: putative pentatricopeptide repeat-containing protein At1g12700, mitochondrial-like [Glycine max]	594	934	0	79	592	73.84	99.33
Vr1056406_c0_seq1	383	ref|XP_003533691.1| PREDICTED: myosin-Va-like [Glycine max]	1494	67	2e-10	52	83	65.01	5.56
Vr105643_c0_seq1	276	ref|XP_003524791.1| PREDICTED: uncharacterized protein LOC100788308 [Glycine max]	989	120	2e-29	81	68	72.83	6.88
Vr1056757_c0_seq1	960	ref|XP_004488098.1| PREDICTED: probable inactive leucine-rich repeat receptor-like protein kinase At5g20690-like [Cicer arietinum]	628	308	6e-96	74	201	62.81	32.01
Vr1056808_c0_seq1	294	ref|XP_002674291.1| predicted protein [Naegleria gruberi] gb|EFC41547.1| predicted protein [Naegleria gruberi]	85	145	5e-43	75	85	86.05	100
Vr1056865_c0_seq1	399	ref|XP_003550928.1| PREDICTED: probable L-type lectin-domain containing receptor kinase S.7-like [Glycine max]	645	89	5e-18	69	68	50.63	9.46
Vr10569_c0_seq1	684	ref|XP_003629864.1| Aquaporin NIP1-2 [Medicago truncatula] gb|AET04340.1| Aquaporin NIP1-2 [Medicago truncatula]	199	204	1e-62	79	126	54.97	63.32
Vr105702_c0_seq1	845	ref|XP_003524418.1| PREDICTED: uncharacterized protein LOC100799050 [Glycine max]	579	105	4e-22	43	168	46.51	28.32
Vr10570_c0_seq1	1403	ref|XP_003528565.1| PREDICTED: uncharacterized protein LOC100801040 [Glycine max]	276	342	2e-111	79	281	60.09	100
Vr1057184_c0_seq1	624	ref|XP_003535681.1| PREDICTED: uncharacterized protein LOC100798463 [Glycine max]	195	217	7e-68	70	197	88.14	100
Vr1057438_c0_seq1	449	gb|EOX98663.1| Uncharacterized protein TCM_007370 [Theobroma cacao]	277	55.5	1e-06	33	116	72.38	37.55
Vr10575_c0_seq1	456	ref|XP_003535205.1| PREDICTED: uncharacterized protein LOC100811773 [Glycine max]	836	101	8e-22	75	85	55.48	10.17
Vr10576_c0_seq1	616	ref|XP_003517782.1| PREDICTED: RING-H2 finger protein ATL47-like [Glycine max]	376	323	4e-107	85	206	99.03	53.72
Vr1057767_c0_seq1	412	gb|AAO23078.1| polyprotein [Glycine max]	1552	75.1	6e-13	39	99	65.05	6.19
Vr105776_c0_seq1	582	ref|XP_003531335.1| PREDICTED: uncharacterized protein LOC100806374 [Glycine max]	139	169	4e-50	65	147	75.77	100
Vr10577_c0_seq1	639	ref|XP_003626574.1| Histone-lysine N-methyltransferase ATX3 [Medicago truncatula] gb|AES82792.1| Histone-lysine N-methyltransferase ATX3 [Medicago truncatula]	164	249	1e-80	88	132	61.97	80.49
Vr10578_c0_seq1	769	ref|XP_003531668.1| PREDICTED: probable peptide transporter At1g52190-like [Glycine max]	607	383	3e-126	79	229	89.34	37.73
Vr1057983_c0_seq1	630	ref|XP_003540334.1| PREDICTED: transcription factor MYB86-like [Glycine max]	328	155	3e-42	74	178	81.9	53.05
Vr105803_c0_seq1	1737	gb|ACU21153.1| unknown [Glycine max]	529	840	0	78	526	90.85	99.43
Vr1058339_c0_seq1	278	ref|XP_003522584.1| PREDICTED: nodulation-signaling pathway 2 protein-like [Glycine max]	502	121	1e-30	78	100	98.56	19.72
Vr105835_c0_seq1	853	ref|XP_003541417.1| PREDICTED: ABC transporter B family member 1-like [Glycine max]	1341	189	2e-50	78	134	47.13	9.69
Vr10586_c0_seq1	1307	gb|EMJ08007.1| hypothetical protein PRUPE_ppa025826mg, partial [Prunus persica]	350	113	7e-25	48	130	27.77	36.29
Vr105876_c0_seq1	515	ref|XP_003608225.1| Calmodulin-binding protein [Medicago truncatula] gb|AES90422.1| Calmodulin-binding protein [Medicago truncatula]	373	329	1e-109	90	171	99.61	45.84
Vr105897_c0_seq1	910	ref|XP_003544573.1| PREDICTED: histidine kinase 5-like [Glycine max]	937	433	2e-141	80	305	99.89	29.88
Vr1058_c0_seq1	757	ref|XP_003518577.1| PREDICTED: SNF1-related protein kinase regulatory subunit beta-2-like [Glycine max]	284	201	7e-60	92	102	40.16	35.92
Vr105920_c0_seq1	708	gb|AFK35578.1| unknown [Medicago truncatula]	344	238	2e-73	73	160	67.8	46.51
Vr105999_c0_seq1	373	ref|XP_003523874.1| PREDICTED: exocyst complex component SEC3A-like [Glycine max]	880	256	6e-78	97	124	99.2	14.09
Vr1060050_c0_seq1	1467	ref|XP_003541930.1| PREDICTED: fasciclin-like arabinogalactan protein 21-like [Glycine max]	379	496	3e-170	77	354	71.37	92.08
Vr10600_c0_seq1	822	ref|XP_003556606.1| PREDICTED: uncharacterized protein LOC100789712 [Glycine max]	377	57.8	2e-06	71	58	20.92	15.38
Vr10605_c0_seq1	923	ref|XP_003536831.1| PREDICTED: heat stress transcription factor A-6b-like [Glycine max]	337	293	7e-94	68	270	84.18	73.89
Vr1060898_c0_seq1	277	ref|WP_009227175.1| hypothetical protein [Paenibacillus sp. oral taxon 786] gb|EES70918.1| hypothetical protein POTG_04459 [Paenibacillus sp. oral taxon 786 str. D14]	44	58.2	2e-09	78	36	13.72	150
Vr106091_c0_seq1	899	ref|XP_003522953.1| PREDICTED: annexin-like protein RJ4-like [Glycine max]	314	544	0	91	289	96.44	92.04
Vr1060_c0_seq2	670	ref|XP_003520384.1| PREDICTED: uncharacterized protein LOC100795634 [Glycine max]	1815	160	6e-41	58	146	65.37	7.99
Vr10611_c0_seq1	1045	ref|XP_003553206.1| PREDICTED: uncharacterized protein LOC100804328 [Glycine max]	324	74.7	5e-12	83	42	11.87	12.96
Vr1061453_c0_seq1	1147	emb|CAN70292.1| hypothetical protein VITISV_041258 [Vitis vinifera]	960	80.9	2e-13	36	231	55.88	18.44
Vr106145_c0_seq1	310	ref|XP_003532395.1| PREDICTED: probable serine/threonine-protein kinase At1g54610-like [Glycine max]	555	210	6e-63	94	103	99.68	18.56
Vr10615_c0_seq2	1065	ref|XP_003556823.1| PREDICTED: protein FAR1-RELATED SEQUENCE 3-like [Glycine max]	854	180	5e-47	78	113	31.55	13.23
Vr10616_c0_seq1	2141	ref|XP_004492944.1| PREDICTED: pentatricopeptide repeat-containing protein At5g64320, mitochondrial-like [Cicer arietinum]	571	738	0	73	495	69.36	86.69
Vr106182_c0_seq1	656	ref|XP_003528684.1| PREDICTED: uncharacterized protein LOC100790456 [Glycine max]	128	153	1e-43	70	126	52.59	98.44
Vr10618_c0_seq2	964	ref|XP_003516831.1| PREDICTED: bifunctional 3-dehydroquinate dehydratase/shikimate dehydrogenase, chloroplastic-like [Glycine max]	527	197	6e-55	82	112	34.65	21.25
Vr10619_c0_seq1	417	ref|XP_003522552.1| PREDICTED: protein MKS1-like [Glycine max]	242	102	5e-24	85	85	58.51	35.12
Vr1062301_c0_seq1	904	gb|ACU21043.1| unknown [Glycine max]	246	365	1e-123	85	241	78.32	97.56
Vr10624_c0_seq1	1028	ref|XP_003516895.1| PREDICTED: L-type lectin-domain containing receptor kinase S.4-like [Glycine max]	681	384	1e-124	87	248	72.18	36.42
Vr10627_c0_seq1	1413	ref|XP_003538839.1| PREDICTED: elongation of fatty acids protein A-like [Glycine max]	323	493	3e-170	77	323	67.52	100
Vr106298_c0_seq1	894	gb|ADW77257.1| CLE03 protein [Glycine max]	113	164	3e-47	78	113	36.24	100
Vr10632_c0_seq1	2464	ref|XP_003528496.1| PREDICTED: pentatricopeptide repeat-containing protein At4g02750-like [Glycine max]	728	1323	0	88	726	88.31	99.73
Vr106361_c0_seq1	825	ref|XP_004495419.1| PREDICTED: 37 kDa inner envelope membrane protein, chloroplastic-like [Cicer arietinum]	335	217	4e-65	79	146	52.48	43.28
Vr1063775_c0_seq1	434	ref|XP_003526585.1| PREDICTED: sugar transport protein 5-like [Glycine max]	509	251	5e-78	84	144	99.54	28.29
Vr10637_c0_seq1	328	ref|XP_003589467.1| tRNA (adenine-N(1)-)-methyltransferase non-catalytic subunit trm6 [Medicago truncatula] gb|AES59718.1| tRNA (adenine-N(1)-)-methyltransferase non-catalytic subunit trm6 [Medicago truncatula]	457	74.7	2e-13	61	61	53.35	13.35
Vr10643_c0_seq1	1975	ref|XP_003541747.1| PREDICTED: putative FBD-associated F-box protein At1g61330-like [Glycine max]	476	564	0	62	452	68.35	94.75
Vr106440_c0_seq1	366	ref|XP_003534289.1| PREDICTED: lysine-specific demethylase 5C-like [Glycine max]	857	249	2e-75	93	122	100	14.24
Vr10645_c0_seq1	727	ref|NP_001235568.1| uncharacterized protein LOC100500522 [Glycine max] gb|ACU15625.1| unknown [Glycine max]	104	141	6e-39	92	73	29.85	70.19
Vr10649_c0_seq2	1864	ref|XP_003525861.1| PREDICTED: uncharacterized protein LOC100816491 [Glycine max]	411	478	1e-160	73	346	55.26	78.59
Vr106513_c0_seq1	401	ref|XP_003525141.1| PREDICTED: uncharacterized protein LOC100797103 [Glycine max]	725	195	5e-56	80	133	99	17.24
Vr1065268_c0_seq1	1167	ref|XP_003525745.1| PREDICTED: uncharacterized protein LOC100809540 [Glycine max]	1232	78.6	1e-12	37	134	34.28	10.8
Vr106542_c0_seq1	480	ref|XP_003544889.1| PREDICTED: uncharacterized protein LOC100795193 [Glycine max]	359	268	4e-86	84	160	99.58	44.57
Vr1065499_c0_seq1	523	ref|XP_003525944.1| PREDICTED: serine carboxypeptidase-like 7-like [Glycine max]	418	240	1e-74	86	147	84.32	35.17
Vr106554_c0_seq1	610	ref|XP_003535206.1| PREDICTED: peptide transporter PTR3-A-like [Glycine max]	590	333	6e-108	90	189	92.62	32.03
Vr10657_c0_seq1	589	ref|XP_003529933.1| PREDICTED: uncharacterized protein LOC100777848 [Glycine max]	825	300	4e-93	84	192	95.76	23.27
Vr106586_c0_seq1	1560	ref|XP_003545128.1| PREDICTED: heat shock protein 105 kDa-like [Glycine max]	779	656	0	85	370	71.15	47.5
Vr106617_c0_seq1	716	ref|NP_001241883.1| uncharacterized protein LOC100794624 [Glycine max] gb|ACU20574.1| unknown [Glycine max]	145	250	7e-81	87	135	56.56	93.1
Vr106627_c0_seq1	235	ref|XP_004497240.1| PREDICTED: myosin-J heavy chain-like isoform X1 [Cicer arietinum]	1176	155	1e-41	97	78	99.57	6.63
Vr10662_c0_seq2	259	ref|XP_003539424.1| PREDICTED: uncharacterized protein LOC100790056 [Glycine max]	963	115	9e-28	58	86	98.84	8.93
Vr106648_c0_seq1	658	gb|ADC80590.1| chaperonin C60-like protein, partial [Bauhinia purpurea] gb|ADC80592.1| chaperonin C60-like protein, partial [Bauhinia guianensis] gb|ADC80593.1| chaperonin C60-like protein, partial [Bauhinia guianensis] gb|ADC80594.1| chaperonin C60-like protein, partial [Bauhinia guianensis] gb|ADC80595.1| chaperonin C60-like protein, partial [Bauhinia guianensis] gb|ADC80596.1| chaperonin C60-l…	61	80.9	1e-16	82	50	22.8	81.97
Vr10675_c0_seq1	644	ref|XP_003549004.1| PREDICTED: LRR receptor-like serine/threonine-protein kinase FLS2-like [Glycine max]	1095	266	2e-79	68	214	99.38	19.54
Vr106782_c0_seq1	467	ref|XP_004151903.1| PREDICTED: rac-like GTP-binding protein 7-like [Cucumis sativus] ref|XP_004172211.1| PREDICTED: rac-like GTP-binding protein 7-like [Cucumis sativus]	196	238	5e-77	99	114	72.81	58.16
Vr106793_c0_seq1	1502	ref|XP_003552927.1| PREDICTED: 3'-N-debenzoyl-2'-deoxytaxol N-benzoyltransferase-like [Glycine max]	460	832	0	88	461	91.68	100
Vr106804_c0_seq1	1633	ref|XP_003600628.1| hypothetical protein MTR_3g064460 [Medicago truncatula] gb|AES70879.1| hypothetical protein MTR_3g064460 [Medicago truncatula]	372	383	4e-125	58	369	65.22	98.39
Vr10686_c0_seq1	3353	ref|XP_003522494.1| PREDICTED: uncharacterized protein LOC100780979 [Glycine max]	668	987	0	81	674	59.14	100
Vr1068967_c0_seq1	232	emb|CAM36311.1| hypothetical protein [Thermobia domestica]	53	48.5	5e-06	56	50	62.07	90.57
Vr10689_c0_seq2	1873	ref|XP_003553481.1| PREDICTED: E3 ubiquitin protein ligase DRIP2-like [Glycine max]	428	523	7e-178	88	335	53.66	78.04
Vr10691_c0_seq1	536	ref|XP_003530378.1| PREDICTED: uncharacterized protein LOC100794510 [Glycine max]	490	142	1e-36	70	128	71.64	26.12
Vr10694_c0_seq1	679	ref|NP_001237780.1| uncharacterized protein LOC100527299 [Glycine max] gb|ACU16370.1| unknown [Glycine max] gb|ACU17493.1| unknown [Glycine max]	114	222	2e-70	94	115	50.81	100
Vr106956_c0_seq1	208	ref|XP_004511881.1| PREDICTED: isoflavone 2'-hydroxylase-like [Cicer arietinum]	500	85.1	1e-17	66	68	98.08	13.6
Vr1069734_c0_seq1	549	ref|XP_003588266.1| hypothetical protein MTR_1g005070 [Medicago truncatula] gb|AES58517.1| hypothetical protein MTR_1g005070 [Medicago truncatula]	110	86.3	2e-18	96	45	24.59	40.91
Vr1069848_c0_seq1	348	ref|XP_003537456.1| PREDICTED: G-type lectin S-receptor-like serine/threonine-protein kinase CES101-like [Glycine max]	740	96.7	9e-21	49	116	99.14	10.14
Vr106997_c0_seq1	553	ref|XP_003532627.1| PREDICTED: protein FAM135B-like [Glycine max]	798	153	1e-39	77	93	50.45	11.53
Vr1070039_c0_seq1	431	emb|CAN81716.1| hypothetical protein VITISV_032903 [Vitis vinifera]	1170	110	6e-25	43	148	91.42	11.2
Vr1070054_c0_seq1	286	emb|CAN61230.1| hypothetical protein VITISV_010115 [Vitis vinifera]	478	82.4	2e-16	48	83	86.36	17.36
Vr1070094_c0_seq1	221	emb|CAN79196.1| hypothetical protein VITISV_000238 [Vitis vinifera]	906	71.2	1e-12	62	47	63.8	5.19
Vr1070287_c0_seq1	1075	emb|CAN76550.1| hypothetical protein VITISV_031906 [Vitis vinifera]	1162	112	2e-23	49	130	2.88	42.86
Vr107048_c0_seq1	236	ref|XP_003536741.1| PREDICTED: myosin-J heavy chain-like [Glycine max]	1106	162	4e-44	94	78	99.15	7.05
Vr1071105_c0_seq1	539	ref|XP_003543094.1| PREDICTED: putative ribonuclease H protein At1g65750-like [Glycine max]	201	220	2e-69	84	127	70.32	63.18
Vr10713_c0_seq1	549	ref|XP_003634827.1| PREDICTED: beta-amylase 1, chloroplastic isoform 2 [Vitis vinifera]	556	70.9	2e-11	49	89	45.9	15.47
Vr10715_c0_seq1	578	gb|ABH02888.1| MYB transcription factor MYB102 [Glycine max]	191	207	3e-64	65	196	91.35	100
Vr107174_c0_seq1	2623	ref|XP_003609674.1| Translocase of chloroplast [Medicago truncatula] gb|AES91871.1| Translocase of chloroplast [Medicago truncatula]	928	743	0	56	797	84.29	82.11
Vr1071850_c0_seq1	218	ref|XP_004293097.1| PREDICTED: uncharacterized protein LOC101292971 [Fragaria vesca subsp. vesca]	1570	65.5	2e-10	54	57	77.52	3.63
Vr107221_c0_seq1	281	ref|XP_003523601.1| PREDICTED: uncharacterized protein LOC100812365 [Glycine max]	595	97.1	2e-21	79	57	60.85	9.58
Vr10724_c0_seq1	1814	ref|XP_003519454.1| PREDICTED: endoglucanase 11-like [Glycine max]	524	912	0	89	532	87.71	100
Vr1072591_c0_seq1	720	gb|EOY23451.1| Uncharacterized protein isoform 1 [Theobroma cacao] gb|EOY23452.1| Uncharacterized protein isoform 1 [Theobroma cacao]	678	71.6	4e-11	43	139	50	19.91
Vr1072601_c0_seq1	572	sp|Q41121.1|NO30_PHAVU RecName: Full=Nodulin-30; Short=N-30; AltName: Full=30 kDa nodulin; AltName: Full=Npv30-1; Flags: Precursor emb|CAA83001.1| nodulin 30 (Npv30) [Phaseolus vulgaris]	220	147	1e-40	60	136	67.83	60
Vr10728_c0_seq1	203	gb|AGI99538.1| NB-LRR receptor [Vigna unguiculata]	1186	91.7	1e-19	64	67	98.03	5.65
Vr10729_c0_seq1	797	ref|XP_003545257.1| PREDICTED: uncharacterized protein LOC100790814 [Glycine max]	1154	421	2e-135	78	269	99.75	22.96
Vr107332_c0_seq1	789	ref|XP_003552676.1| PREDICTED: ABC transporter B family member 20-like [Glycine max]	1402	192	1e-51	92	136	51.71	9.7
Vr10733_c0_seq1	525	ref|XP_004494536.1| PREDICTED: uncharacterized protein LOC101507898 [Cicer arietinum]	106	64.3	1e-10	49	108	58.29	100
Vr1073480_c0_seq1	1855	dbj|BAG72151.1| hypothetical protein [Lotus japonicus]	1558	177	3e-43	43	230	22.37	11.04
Vr107348_c0_seq1	441	ref|XP_003554601.1| PREDICTED: UDP-glycosyltransferase 74F1-like [Glycine max]	449	245	2e-76	78	146	99.32	32.29
Vr10734_c0_seq1	2159	ref|XP_003549811.1| PREDICTED: translation initiation factor eIF-2B subunit delta-like [Glycine max]	553	846	0	82	554	76.01	100
Vr10735_c0_seq2	725	ref|XP_003518079.1| PREDICTED: thioredoxin-like protein HCF164, chloroplastic-like [Glycine max]	151	163	7e-47	75	123	49.24	81.46
Vr10736_c0_seq1	1056	ref|XP_004493581.1| PREDICTED: uncharacterized protein At4g19900-like [Cicer arietinum]	259	204	7e-60	57	212	56.91	81.47
Vr10738_c0_seq1	2293	ref|XP_003518063.1| PREDICTED: uncharacterized protein LOC100798083 [Glycine max]	672	838	0	69	672	86.61	99.7
Vr107393_c0_seq1	845	emb|CAN66651.1| hypothetical protein VITISV_043264 [Vitis vinifera]	1283	77	1e-12	36	152	50.77	11.3
Vr107408_c0_seq1	1199	ref|XP_003548517.1| PREDICTED: peroxidase 55-like [Glycine max]	317	568	0	90	317	79.32	100
Vr10740_c0_seq1	2898	ref|XP_003528600.1| PREDICTED: pentatricopeptide repeat-containing protein At3g57430, chloroplastic-like [Glycine max]	813	1393	0	86	790	81.68	97.17
Vr107414_c0_seq1	207	ref|XP_003545565.1| PREDICTED: probable peptide transporter At1g52190-like [Glycine max]	631	112	2e-27	78	69	98.55	10.94
Vr107418_c0_seq1	1087	ref|XP_003546669.1| PREDICTED: phospholipase D epsilon-like [Glycine max]	759	424	1e-138	86	240	65.96	31.62
Vr1074196_c0_seq1	464	ref|XP_003545713.1| PREDICTED: uncharacterized protein LOC100775347, partial [Glycine max]	1071	197	2e-55	60	154	99.57	14.38
Vr10741_c0_seq2	681	ref|XP_003529233.1| PREDICTED: zinc finger protein 7-like [Glycine max]	248	167	2e-47	70	118	50.81	47.58
Vr107446_c0_seq1	518	ref|XP_003538734.1| PREDICTED: uncharacterized protein LOC100809500 [Glycine max]	472	296	2e-95	91	172	99.61	36.44
Vr10744_c0_seq1	1315	gb|ABN06064.1| RNA-directed DNA polymerase (Reverse transcriptase); Chromo; Zinc finger, CCHC-type; Peptidase aspartic, active site; Polynucleotidyl transferase, Ribonuclease H fold [Medicago truncatula]	1297	78.2	3e-12	56	59	1.75	19.74
Vr1074608_c0_seq1	225	ref|XP_003536881.1| PREDICTED: probable pectinesterase/pectinesterase inhibitor 41-like [Glycine max]	559	134	3e-35	97	75	99.11	13.42
Vr107462_c0_seq1	2267	ref|XP_003527965.1| PREDICTED: pentatricopeptide repeat-containing protein At3g21470-like [Glycine max]	535	921	0	87	511	67.53	95.51
Vr10747_c0_seq2	2215	ref|XP_003529952.1| PREDICTED: O-glucosyltransferase rumi homolog [Glycine max]	510	833	0	74	541	72.46	100
Vr107490_c0_seq1	721	ref|XP_003556438.1| PREDICTED: uncharacterized protein LOC100791304 [Glycine max]	100	144	3e-40	86	95	38.42	94
Vr1074_c0_seq1	213	ref|XP_003540408.1| PREDICTED: peroxidase 4-like [Glycine max]	315	118	2e-30	77	70	97.65	22.22
Vr1075041_c0_seq1	638	ref|XP_003602001.1| Sulfate/bicarbonate/oxalate exchanger and transporter sat-1 [Medicago truncatula] gb|AES72252.1| Sulfate/bicarbonate/oxalate exchanger and transporter sat-1 [Medicago truncatula]	660	318	2e-101	80	189	88.56	28.64
Vr10751_c0_seq1	2050	ref|XP_003545205.1| PREDICTED: uncharacterized protein LOC100803162 [Glycine max]	564	668	0	60	552	80.68	97.7
Vr10756_c0_seq1	756	ref|XP_003539403.1| PREDICTED: uncharacterized protein LOC100818401 [Glycine max]	312	292	7e-95	90	173	68.65	55.13
Vr1075840_c0_seq1	389	ref|XP_003545770.1| PREDICTED: basic form of pathogenesis-related protein 1-like [Glycine max]	164	182	8e-56	71	131	99.49	79.27
Vr1075913_c0_seq1	738	ref|XP_004239547.1| PREDICTED: 3-hydroxyisobutyryl-CoA hydrolase-like protein 3, mitochondrial-like [Solanum lycopersicum]	421	72.4	2e-11	40	99	35.77	23.52
Vr1075990_c0_seq1	379	gb|ACU18449.1| unknown [Glycine max]	284	124	7e-32	75	89	65.96	31.34
Vr107627_c0_seq1	2265	ref|XP_004505771.1| PREDICTED: pentatricopeptide repeat-containing protein At2g21090-like [Cicer arietinum]	604	726	0	65	572	74.61	94.7
Vr10762_c0_seq1	581	gb|ACU17354.1| unknown [Glycine max]	156	211	3e-66	89	113	58	72.44
Vr1076531_c0_seq1	637	ref|XP_003519044.1| PREDICTED: uncharacterized protein LOC100816927 [Glycine max]	192	189	7e-57	60	194	81.48	100
Vr10765_c0_seq1	648	ref|XP_003545728.1| PREDICTED: uncharacterized protein LOC100793449 [Glycine max]	398	215	3e-64	90	173	80.09	43.47
Vr10766_c0_seq2	1286	ref|XP_003522697.1| PREDICTED: TOM1-like protein 1-like [Glycine max]	666	299	7e-91	81	187	42.3	28.08
Vr10769_c0_seq1	257	ref|XP_004138602.1| PREDICTED: dnaJ homolog subfamily B member 13-like [Cucumis sativus] ref|XP_004158567.1| PREDICTED: dnaJ homolog subfamily B member 13-like [Cucumis sativus]	342	65.5	9e-11	90	31	35.41	9.06
Vr10771_c0_seq1	1071	ref|XP_003548166.1| PREDICTED: protein TRANSPARENT TESTA 12-like [Glycine max]	488	391	2e-129	68	292	81.79	50
Vr10772_c0_seq1	2907	ref|XP_003555199.1| PREDICTED: putative pentatricopeptide repeat-containing protein At5g08310, mitochondrial-like [Glycine max]	942	1312	0	80	824	84.52	87.05
Vr10774_c0_seq1	265	ref|XP_003519426.1| PREDICTED: sorting and assembly machinery component 50 homolog [Glycine max]	532	156	4e-43	84	88	98.87	16.54
Vr10775_c0_seq1	3186	ref|XP_003539183.1| PREDICTED: pentatricopeptide repeat-containing protein At5g66500, mitochondrial-like [Glycine max]	547	888	0	81	545	50.85	98.9
Vr10777_c0_seq1	770	ref|XP_004510826.1| PREDICTED: uncharacterized protein LOC101493145 [Cicer arietinum]	223	122	5e-30	48	122	46.1	54.71
Vr1078165_c0_seq1	538	emb|CBI22460.3| unnamed protein product [Vitis vinifera]	896	86.7	2e-16	62	52	29	5.8
Vr10782_c0_seq1	431	ref|XP_003542549.1| PREDICTED: glucomannan 4-beta-mannosyltransferase 9-like [Glycine max]	511	293	1e-94	95	143	99.54	27.98
Vr10784_c0_seq1	1825	ref|XP_003541021.1| PREDICTED: LOW QUALITY PROTEIN: (-)-germacrene D synthase-like [Glycine max]	565	859	0	77	555	91.23	98.23
Vr10786_c0_seq1	305	ref|XP_003548637.1| PREDICTED: TMV resistance protein N-like [Glycine max]	1048	172	1e-47	82	101	98.69	9.64
Vr107873_c0_seq1	955	gb|ABS18435.1| WRKY36 [Glycine max]	332	306	6e-99	86	198	62.2	59.64
Vr10787_c0_seq1	2114	dbj|BAC41324.1| hypothetical protein [Lotus japonicus]	734	467	1e-150	52	541	76.21	69.89
Vr10791_c0_seq2	2485	ref|XP_003526241.1| PREDICTED: transcription factor TCP3-like [Glycine max]	304	475	2e-158	82	311	36.46	96.05
Vr1079791_c0_seq1	1050	ref|XP_004289115.1| PREDICTED: putative ribonuclease H protein At1g65750-like [Fragaria vesca subsp. vesca]	210	76.3	3e-13	36	107	30.57	50.95
Vr10798_c0_seq1	2025	ref|XP_004486407.1| PREDICTED: uncharacterized protein LOC101508486 [Cicer arietinum]	452	435	1e-142	56	463	67.6	93.36
Vr1080042_c0_seq1	641	ref|XP_004493714.1| PREDICTED: uncharacterized protein LOC101493932 [Cicer arietinum]	388	144	2e-37	56	153	69.73	39.43
Vr108009_c0_seq1	256	ref|XP_003516831.1| PREDICTED: bifunctional 3-dehydroquinate dehydratase/shikimate dehydrogenase, chloroplastic-like [Glycine max]	527	125	4e-32	92	64	75	12.14
Vr10802_c0_seq1	705	ref|XP_003530433.1| PREDICTED: UDP-glycosyltransferase 83A1-like [Glycine max]	442	273	5e-86	79	187	79.15	41.63
Vr1080598_c0_seq1	208	emb|CAN68477.1| hypothetical protein VITISV_029627 [Vitis vinifera]	659	98.6	2e-22	72	60	86.54	9.1
Vr10807_c0_seq2	1913	ref|XP_003539869.1| PREDICTED: septum-promoting GTP-binding protein 1-like [Glycine max]	278	368	2e-119	82	228	35.6	81.29
Vr10809_c0_seq1	476	ref|XP_003547066.1| PREDICTED: protein FAM135B-like [Glycine max]	765	265	6e-81	91	140	88.24	18.17
Vr10810_c0_seq1	758	ref|XP_002529600.1| tfiif-alpha, putative [Ricinus communis] gb|EEF32792.1| tfiif-alpha, putative [Ricinus communis]	584	177	5e-48	50	181	69.66	27.23
Vr108128_c0_seq1	3160	ref|XP_003599016.1| Cc-nbs-lrr resistance protein [Medicago truncatula] gb|AES69267.1| Cc-nbs-lrr resistance protein [Medicago truncatula]	1191	1036	0	54	1138	93.54	95.38
Vr10812_c0_seq1	913	ref|XP_003529757.1| PREDICTED: uncharacterized protein LOC100802992 [Glycine max]	103	180	2e-53	88	104	34.17	100
Vr1081364_c0_seq1	933	ref|XP_003533411.1| PREDICTED: proton-coupled amino acid transporter 1-like [Glycine max]	428	166	4e-44	77	118	37.94	27.57
Vr10813_c0_seq1	1916	ref|XP_003544251.1| PREDICTED: uncharacterized protein LOC100787629 [Glycine max]	470	655	0	72	481	68.63	100
Vr10815_c0_seq1	1255	ref|XP_003545247.1| PREDICTED: protein DA1-related 2-like [Glycine max]	492	686	0	94	369	88.05	72.56
Vr10816_c0_seq1	365	ref|XP_003530245.1| PREDICTED: Werner Syndrome-like exonuclease-like [Glycine max]	238	94.7	2e-21	71	73	54.52	30.67
Vr1081868_c0_seq1	268	ref|XP_003544179.1| PREDICTED: uncharacterized protein LOC100818274 [Glycine max]	1006	70.9	4e-12	48	83	83.96	8.25
Vr10819_c0_seq2	1315	ref|XP_003553427.1| PREDICTED: probable pectinesterase 8-like [Glycine max]	395	691	0	91	370	82.21	93.67
Vr108234_c0_seq1	212	ref|XP_003550336.1| PREDICTED: peroxisomal fatty acid beta-oxidation multifunctional protein MFP2-like [Glycine max]	722	125	6e-32	89	70	99.06	9.7
Vr10823_c0_seq2	878	ref|XP_003551763.1| PREDICTED: LOW QUALITY PROTEIN: agmatine coumaroyltransferase-like [Glycine max]	483	141	4e-35	76	91	30.87	18.84
Vr10824_c0_seq2	3218	ref|XP_003520130.1| PREDICTED: receptor-like protein kinase FERONIA-like [Glycine max]	805	1135	0	76	806	74.52	99.25
Vr10825_c0_seq1	1248	ref|XP_003516409.1| PREDICTED: uncharacterized protein LOC100811015 [Glycine max]	488	415	6e-138	73	321	76.28	61.48
Vr108283_c0_seq1	1276	ref|XP_003525660.1| PREDICTED: pentatricopeptide repeat-containing protein At1g08070-like [Glycine max]	736	645	0	82	412	94.83	55.84
Vr10829_c0_seq1	848	ref|XP_003538358.1| PREDICTED: auxin response factor 8-like [Glycine max]	843	183	4e-49	98	87	30.78	10.32
Vr10832_c0_seq1	1184	ref|XP_003523932.1| PREDICTED: phospholipid-transporting ATPase 1-like [Glycine max]	1203	357	6e-109	74	282	70.27	22.61
Vr10833_c0_seq1	940	ref|XP_003551030.1| PREDICTED: uncharacterized protein LOC100817113 [Glycine max]	215	237	8e-74	74	224	67.13	99.07
Vr108386_c0_seq1	280	ref|XP_003542766.1| PREDICTED: epoxide hydrolase 2-like [Glycine max]	311	161	1e-46	84	93	99.64	29.9
Vr10838_c0_seq1	1232	ref|XP_003556033.1| PREDICTED: uncharacterized protein LOC100527845 isoform 1 [Glycine max] ref|XP_003556034.1| PREDICTED: uncharacterized protein LOC100527845 isoform 2 [Glycine max]	252	310	4e-100	89	238	57.79	94.44
Vr108415_c0_seq1	648	ref|XP_003534743.1| PREDICTED: pentatricopeptide repeat-containing protein At4g16390, chloroplastic-like [Glycine max]	693	199	3e-56	82	119	54.78	16.88
Vr108418_c0_seq1	942	ref|XP_003534652.1| PREDICTED: uncharacterized protein LOC100813546 [Glycine max]	197	193	5e-57	74	186	56.16	93.4
Vr1084592_c0_seq1	398	ref|XP_003533742.1| PREDICTED: protein At-4/1-like [Glycine max]	251	206	6e-64	84	126	94.97	50.2
Vr10845_c0_seq1	1596	ref|XP_003534575.1| PREDICTED: K(+) efflux antiporter 2, chloroplastic-like [Glycine max]	1107	233	4e-63	97	144	26.94	13.01
Vr1085029_c0_seq1	595	emb|CAN75564.1| hypothetical protein VITISV_032580 [Vitis vinifera]	1191	57.8	7e-07	48	71	34.29	5.79
Vr10850_c0_seq1	680	ref|XP_003554509.1| PREDICTED: monothiol glutaredoxin-S6-like [Glycine max]	102	198	2e-61	91	102	45	100
Vr1085119_c0_seq1	459	gb|AFK43260.1| unknown [Lotus japonicus]	136	65.9	5e-11	42	135	79.74	99.26
Vr10852_c0_seq1	398	ref|XP_003533626.1| PREDICTED: MOSC domain-containing protein 1, mitochondrial-like [Glycine max]	316	115	2e-28	83	66	49.25	20.89
Vr1085346_c0_seq1	853	gb|ABB00038.1| reverse transcriptase family member [Glycine max]	377	63.9	1e-08	31	169	56.27	43.77
Vr1085460_c0_seq1	970	ref|XP_004515937.1| PREDICTED: uncharacterized protein LOC101500644 [Cicer arietinum]	204	99.4	2e-21	45	126	36.91	61.76
Vr108548_c0_seq1	241	gb|ABG56534.1| polyprotein precursor [Bean common mosaic virus]	3222	150	1e-39	91	80	99.59	2.48
Vr10854_c0_seq1	1325	ref|XP_003530771.1| PREDICTED: probable long-chain-alcohol O-fatty-acyltransferase 1-like [Glycine max]	600	436	2e-144	77	337	74.11	56.17
Vr10855_c0_seq1	625	ref|XP_003545262.1| PREDICTED: LOW QUALITY PROTEIN: transcription repressor MYB4-like [Glycine max]	228	156	9e-44	67	132	61.44	57.02
Vr10856_c0_seq2	1318	ref|XP_003517462.1| PREDICTED: uncharacterized protein LOC100792602 [Glycine max]	1091	488	1e-158	84	324	73.07	29.51
Vr10857_c0_seq2	2923	gb|ACU23450.1| unknown [Glycine max]	156	285	1e-86	90	156	16.01	98.72
Vr10859_c0_seq1	1160	ref|XP_003609287.1| Dynein light chain [Medicago truncatula] gb|AES91484.1| Dynein light chain [Medicago truncatula]	245	336	6e-111	69	252	61.9	100
Vr10860_c0_seq2	1428	ref|XP_003546452.1| PREDICTED: glyoxylate reductase-like isoform 1 [Glycine max]	303	256	5e-78	80	172	35.99	56.77
Vr10861_c0_seq1	1334	ref|NP_001241484.1| uncharacterized protein LOC100782051 [Glycine max] gb|ACU21368.1| unknown [Glycine max]	322	453	1e-154	81	272	60.04	84.47
Vr10863_c0_seq2	587	ref|XP_003551961.1| PREDICTED: uncharacterized protein LOC100791947 [Glycine max]	1106	346	1e-108	95	193	98.3	17.45
Vr10867_c0_seq1	4688	ref|XP_003521949.1| PREDICTED: probable ATP-dependent RNA helicase DHR1-like [Glycine max]	1380	2110	0	84	1348	85.77	97.17
Vr1086996_c0_seq1	816	emb|CAN59880.1| hypothetical protein VITISV_029938 [Vitis vinifera]	250	100	2e-21	52	105	37.13	42
Vr108710_c0_seq1	705	ref|XP_003545626.1| PREDICTED: uncharacterized protein LOC100813858 [Glycine max]	138	242	6e-78	85	138	58.44	100
Vr108719_c0_seq1	398	ref|XP_004233973.1| PREDICTED: laccase-11-like [Solanum lycopersicum]	563	74.3	5e-13	89	35	25.88	6.22
Vr10871_c0_seq1	533	ref|XP_003520837.1| PREDICTED: serine/threonine-protein kinase Nek2-like [Glycine max]	620	102	3e-22	97	68	38.27	10.97
Vr10872_c0_seq1	2686	ref|XP_003523423.1| PREDICTED: NAD kinase 2, chloroplastic-like [Glycine max]	986	1414	0	81	890	97.65	89.96
Vr108746_c0_seq1	478	ref|XP_003551614.1| PREDICTED: uncharacterized protein LOC100794572 [Glycine max]	377	159	5e-44	71	147	90.38	38.99
Vr10874_c0_seq1	3407	ref|XP_003520989.1| PREDICTED: putative copper-transporting ATPase 3-like [Glycine max]	954	1760	0	93	954	83.86	99.9
Vr10875_c0_seq1	1246	ref|NP_001241218.1| uncharacterized protein LOC100786612 [Glycine max] gb|ACU19555.1| unknown [Glycine max]	195	173	3e-48	61	157	36.68	79.49
Vr108767_c0_seq1	312	ref|XP_003516434.1| PREDICTED: probably inactive leucine-rich repeat receptor-like protein kinase At3g28040-like [Glycine max]	969	203	8e-59	94	103	99.04	10.63
Vr10876_c0_seq1	1087	ref|XP_003542891.1| PREDICTED: uncharacterized protein At5g19025-like [Glycine max]	205	199	2e-58	89	115	31.28	53.66
Vr10877_c0_seq2	3628	ref|XP_003525761.1| PREDICTED: probable inactive leucine-rich repeat receptor-like protein kinase At3g03770-like [Glycine max]	764	1225	0	86	764	62.35	100
Vr10878_c0_seq1	1537	ref|XP_003555453.1| PREDICTED: probable LRR receptor-like serine/threonine-protein kinase At5g16900-like [Glycine max]	626	696	0	83	419	81.46	66.77
Vr10879_c0_seq1	243	gb|EMJ14680.1| hypothetical protein PRUPE_ppa023386mg [Prunus persica]	377	71.6	6e-13	60	52	64.2	13.79
Vr1088398_c0_seq1	579	emb|CAN60970.1| hypothetical protein VITISV_026408 [Vitis vinifera]	1354	161	5e-42	40	199	99.65	14.4
Vr1088655_c0_seq1	480	ref|XP_003538245.1| PREDICTED: phosphatidylinositol-4-phosphate 5-kinase 6-like [Glycine max]	756	287	2e-89	83	160	100	21.16
Vr10887_c0_seq1	1339	ref|XP_003526486.1| PREDICTED: bark storage protein A-like [Glycine max]	366	592	0	79	370	82.08	98.91
Vr108880_c0_seq1	496	ref|XP_003537313.1| PREDICTED: glucan endo-1,3-beta-glucosidase 9-like [Glycine max]	465	117	4e-28	94	53	31.65	11.4
Vr10888_c0_seq1	1343	ref|NP_001239969.1| uncharacterized protein LOC100790588 [Glycine max] gb|ACU19755.1| unknown [Glycine max]	254	301	3e-96	70	254	54.8	96.85
Vr10889_c0_seq2	1812	ref|XP_003549775.1| PREDICTED: tyrosyl-DNA phosphodiesterase 2-like isoform 1 [Glycine max]	402	648	0	76	440	72.68	99
Vr1089107_c0_seq1	432	ref|XP_003539659.1| PREDICTED: uncharacterized protein LOC100805059 [Glycine max]	105	87.8	2e-19	98	40	27.31	38.1
Vr10891_c0_seq1	1701	ref|XP_003545936.1| PREDICTED: pentatricopeptide repeat-containing protein At4g21705, mitochondrial-like [Glycine max]	486	754	0	82	430	75.72	88.48
Vr10892_c0_seq2	789	ref|XP_003529210.1| PREDICTED: uncharacterized protein LOC100810981 [Glycine max]	160	213	1e-65	68	160	58.17	100
Vr10893_c0_seq1	394	ref|XP_003525236.1| PREDICTED: uncharacterized protein LOC100801725 [Glycine max]	1236	232	5e-68	91	131	99.24	10.6
Vr10894_c0_seq1	3667	ref|XP_003555493.1| PREDICTED: ATP-dependent DNA helicase pcrA-like [Glycine max]	1123	1915	0	86	1129	92.28	100
Vr10895_c0_seq1	4390	ref|XP_003598445.1| Cc-nbs resistance protein [Medicago truncatula] gb|AES68696.1| Cc-nbs resistance protein [Medicago truncatula]	1280	1666	0	68	1286	87.43	99.53
Vr10896_c0_seq2	588	ref|XP_003542128.1| PREDICTED: uncharacterized protein LOC100809888 [Glycine max]	447	106	6e-24	52	130	65.31	23.71
Vr108975_c0_seq1	242	ref|XP_003529283.1| PREDICTED: pentatricopeptide repeat-containing protein At1g55890, mitochondrial-like [Glycine max]	379	62.8	8e-10	49	75	88.43	19.53
Vr108979_c0_seq1	612	ref|XP_003529304.1| PREDICTED: serine carboxypeptidase-like 31-like [Glycine max]	486	259	9e-81	92	138	67.65	28.4
Vr10897_c0_seq1	1221	ref|NP_001239943.1| uncharacterized protein LOC100780345 [Glycine max] gb|ACU22113.1| unknown [Glycine max]	270	332	1e-108	72	295	70.27	100
Vr10898_c0_seq1	509	ref|XP_004485699.1| PREDICTED: uncharacterized protein LOC101496682 [Cicer arietinum]	87	99.8	6e-24	60	87	46.17	100
Vr10899_c0_seq1	582	ref|NP_001239644.1| uncharacterized protein LOC100785157 [Glycine max] gb|ACU13745.1| unknown [Glycine max] gb|ACU17879.1| unknown [Glycine max]	132	107	4e-26	89	54	27.49	40.91
Vr10902_c0_seq1	1112	ref|XP_003615441.1| hypothetical protein MTR_5g068060 [Medicago truncatula] gb|AES98399.1| hypothetical protein MTR_5g068060 [Medicago truncatula]	960	185	2e-48	59	242	65.02	24.9
Vr10903_c0_seq1	675	ref|XP_003609909.1| Auxin-responsive protein IAA4 [Medicago truncatula] gb|AES92106.1| Auxin-responsive protein IAA4 [Medicago truncatula]	184	256	7e-83	76	194	85.78	100
Vr10904_c0_seq1	368	ref|XP_003537367.1| PREDICTED: probable inactive receptor kinase At5g58300-like [Glycine max]	664	64.7	1e-09	78	122	98.91	18.22
Vr10906_c0_seq1	3093	ref|XP_003532833.1| PREDICTED: uncharacterized protein LOC100789264 [Glycine max]	697	1057	0	83	735	71.19	99.86
Vr10907_c0_seq1	3089	ref|XP_003551785.1| PREDICTED: pentatricopeptide repeat-containing protein At3g29290-like [Glycine max]	749	1019	0	70	793	76.27	100
Vr10908_c0_seq1	1430	ref|XP_003552669.1| PREDICTED: histone-lysine N-methyltransferase ATXR6-like [Glycine max]	334	607	0	90	334	70.07	100
Vr109107_c0_seq1	1549	ref|XP_003516719.1| PREDICTED: ethylene-responsive transcription factor ERF061-like [Glycine max]	314	369	5e-121	72	341	63.72	100
Vr10911_c0_seq1	2131	ref|XP_003531079.1| PREDICTED: probable calcium-activated outward-rectifying potassium channel 6-like [Glycine max]	430	763	0	91	430	59.83	100
Vr10914_c0_seq1	1182	ref|XP_003528745.1| PREDICTED: heterogeneous nuclear ribonucleoprotein A1, A2/B1 homolog [Glycine max]	267	388	1e-130	85	254	63.03	94.76
Vr1091508_c0_seq1	518	ref|XP_003535302.1| PREDICTED: uncharacterized protein LOC100782196 [Glycine max]	534	249	1e-76	76	172	99.61	30.71
Vr10915_c0_seq1	3448	ref|XP_003550034.1| PREDICTED: uncharacterized protein LOC100783437 [Glycine max]	987	1658	0	85	990	85.21	100
Vr10919_c0_seq1	2385	ref|XP_003520504.1| PREDICTED: uncharacterized protein yqeH-like [Glycine max]	635	964	0	84	653	81.43	100
Vr10920_c0_seq1	1074	ref|XP_003551354.1| PREDICTED: uncharacterized protein ycf20-like [Glycine max]	151	254	7e-81	95	151	42.18	100
Vr10921_c0_seq1	972	ref|XP_004496575.1| PREDICTED: transmembrane ascorbate ferrireductase 1-like isoform X1 [Cicer arietinum] ref|XP_004496576.1| PREDICTED: transmembrane ascorbate ferrireductase 1-like isoform X2 [Cicer arietinum]	229	235	1e-72	72	204	62.96	88.65
Vr109225_c0_seq1	429	ref|XP_003536979.1| PREDICTED: probable LRR receptor-like serine/threonine-protein kinase At1g67720-like [Glycine max]	1013	138	1e-34	83	81	54.08	8
Vr10922_c0_seq1	3314	ref|XP_003547145.1| PREDICTED: uncharacterized protein LOC100812795 [Glycine max]	706	1181	0	81	709	64.18	100
Vr10924_c0_seq1	1602	ref|XP_003548029.1| PREDICTED: phosphate carrier protein, mitochondrial-like [Glycine max]	350	624	0	89	337	63.11	96.29
Vr10925_c0_seq1	2729	ref|XP_003516304.1| PREDICTED: uncharacterized protein LOC100815294 [Glycine max]	869	549	6e-178	68	453	49.4	50.29
Vr1092681_c0_seq1	444	ref|XP_003543951.1| PREDICTED: acyl-[acyl-carrier-protein] desaturase 6, chloroplastic-like [Glycine max]	378	183	2e-53	86	99	66.89	26.19
Vr10927_c0_seq1	2373	ref|XP_003588489.1| hypothetical protein MTR_1g007770 [Medicago truncatula] ref|XP_003636385.1| hypothetical protein MTR_040s0010 [Medicago truncatula] gb|AES58740.1| hypothetical protein MTR_1g007770 [Medicago truncatula] gb|AES83523.1| hypothetical protein MTR_040s0010 [Medicago truncatula]	640	79.7	3e-12	32	155	19.34	23.91
Vr1092865_c0_seq1	478	ref|XP_003524206.1| PREDICTED: uncharacterized protein LOC100808625 [Glycine max]	401	166	1e-46	55	174	93.72	42.89
Vr10928_c0_seq1	580	ref|XP_003551732.1| PREDICTED: cell division protein ftsZ homolog 1, chloroplastic-like [Glycine max]	417	124	3e-30	76	109	53.28	26.14
Vr109338_c0_seq1	385	ref|XP_003524281.1| PREDICTED: cytochrome P450 71A1-like [Glycine max]	536	115	9e-28	90	60	46.23	11.19
Vr10934_c0_seq1	1157	ref|XP_003543277.1| PREDICTED: protein sym-1-like [Glycine max]	215	360	9e-121	87	214	55.49	99.53
Vr10937_c0_seq1	927	ref|XP_003533174.1| PREDICTED: WW domain-containing oxidoreductase-like [Glycine max]	314	202	5e-59	88	113	36.57	35.99
Vr10938_c0_seq1	870	ref|XP_003624482.1| hypothetical protein MTR_7g083830 [Medicago truncatula] gb|ABD32556.1| hypothetical protein MtrDRAFT_AC149131g9v2 [Medicago truncatula] gb|AES80700.1| hypothetical protein MTR_7g083830 [Medicago truncatula]	111	65.1	3e-10	71	49	15.86	44.14
Vr10939_c0_seq1	755	ref|XP_004488642.1| PREDICTED: uncharacterized protein LOC101491803 [Cicer arietinum]	97	112	7e-28	64	90	33.38	92.78
Vr10941_c0_seq1	3013	ref|XP_003517612.1| PREDICTED: microtubule-associated protein SPIRAL2-like [Glycine max]	805	1252	0	82	807	79.69	98.26
Vr10942_c0_seq1	1117	gb|AAD41083.1|AF151961_1 1-aminocyclopropane-1-carboxylic acid synthase [Vigna radiata]	467	581	0	100	280	75.02	59.96
Vr1094346_c0_seq1	1217	ref|XP_003540565.1| PREDICTED: protein BEARSKIN1-like [Glycine max]	356	607	0	91	350	86.28	96.63
Vr1094575_c0_seq1	330	ref|XP_003535354.1| PREDICTED: dnaJ homolog subfamily B member 14-like [Glycine max]	318	96.3	1e-21	59	92	72.12	28.93
Vr10946_c0_seq1	1234	ref|XP_003544257.1| PREDICTED: uncharacterized protein LOC100792391 [Glycine max]	354	317	1e-101	62	325	74.47	82.77
Vr10947_c0_seq1	1931	ref|XP_003521284.1| PREDICTED: homeobox-leucine zipper protein ANTHOCYANINLESS 2-like [Glycine max]	835	742	0	86	469	72.29	55.57
Vr10948_c0_seq2	1022	ref|XP_003528671.1| PREDICTED: uncharacterized protein LOC100783018 [Glycine max]	569	387	3e-127	84	223	65.26	38.66
Vr10950_c0_seq1	1010	ref|XP_003528552.1| PREDICTED: putative receptor-like protein kinase At1g72540-like [Glycine max]	463	258	2e-78	77	196	57.72	41.68
Vr10954_c0_seq1	813	ref|XP_004487591.1| PREDICTED: uncharacterized protein LOC101507125 isoform X2 [Cicer arietinum]	170	92.8	1e-19	47	150	44.4	87.06
Vr10956_c0_seq2	370	ref|XP_003524240.1| PREDICTED: subtilisin-like protease-like [Glycine max]	824	180	2e-50	99	122	98.38	14.81
Vr1095782_c0_seq1	250	gb|ABA28402.1| cytochrome c oxidase subunit I [Malacomys longipes]	109	149	4e-44	87	83	98.8	76.15
Vr10958_c0_seq1	290	ref|XP_003519718.1| PREDICTED: serine/threonine-protein phosphatase PP1-like [Glycine max]	354	137	8e-37	81	90	88.28	25.42
Vr1095_c0_seq2	407	ref|XP_003610952.1| hypothetical protein MTR_5g008860 [Medicago truncatula] gb|AES93910.1| hypothetical protein MTR_5g008860 [Medicago truncatula]	627	241	2e-73	85	135	98.77	21.53
Vr10960_c0_seq1	406	ref|XP_003552562.1| PREDICTED: UDP-glycosyltransferase 83A1-like [Glycine max]	448	176	3e-50	83	100	73.89	22.32
Vr1096154_c0_seq1	634	gb|AEM23933.1| leucoanthocyanidin reductase 1 [Glycine max]	365	378	2e-128	91	210	99.37	57.53
Vr10961_c0_seq1	710	gb|ADV71373.1| glycosyltransferase GT19J14 [Pueraria montana var. lobata]	477	361	1e-119	73	234	98.45	49.06
Vr10962_c0_seq1	1467	ref|NP_001242533.1| uncharacterized protein LOC100807586 [Glycine max] gb|ACU21278.1| unknown [Glycine max]	387	597	0	93	387	79	100
Vr10963_c0_seq2	1693	ref|XP_003531287.1| PREDICTED: UDP-glycosyltransferase 74F1-like [Glycine max]	460	753	0	76	493	87.18	99.35
Vr10966_c0_seq1	1150	ref|XP_003529869.1| PREDICTED: uncharacterized protein LOC100780333 [Glycine max]	252	344	5e-114	82	255	65.83	100
Vr10972_c0_seq2	359	emb|CAN65605.1| hypothetical protein VITISV_042267 [Vitis vinifera]	520	102	3e-23	91	53	44.29	9.81
Vr10973_c0_seq2	659	ref|XP_003530019.1| PREDICTED: G-type lectin S-receptor-like serine/threonine-protein kinase B120-like [Glycine max]	387	285	2e-91	87	170	76.63	43.93
Vr10974_c0_seq1	792	ref|XP_003543374.1| PREDICTED: uncharacterized protein LOC100802624 [Glycine max]	158	217	1e-67	88	158	59.85	100
Vr10975_c0_seq1	4129	ref|XP_003541591.1| PREDICTED: DNA-directed RNA polymerase E subunit 1-like [Glycine max]	2020	2302	0	86	1337	96.71	65.94
Vr109788_c0_seq1	349	ref|XP_003544059.1| PREDICTED: probable receptor-like protein kinase At1g67000-like [Glycine max]	704	95.5	2e-20	70	60	51.58	7.81
Vr1098032_c0_seq1	328	ref|XP_003741977.1| PREDICTED: 60S ribosomal protein L3-like [Metaseiulus occidentalis]	412	93.6	2e-20	67	70	64.02	16.99
Vr1098511_c0_seq1	530	ref|XP_003539933.1| PREDICTED: O-acyltransferase WSD1-like [Glycine max]	470	295	4e-95	85	158	89.43	33.62
Vr10988_c0_seq1	685	gb|AAD41083.1|AF151961_1 1-aminocyclopropane-1-carboxylic acid synthase [Vigna radiata]	467	413	2e-140	100	194	84.67	41.54
Vr1098975_c0_seq1	342	ref|XP_003536579.1| PREDICTED: transcription factor bHLH84-like [Glycine max]	352	115	1e-28	98	55	47.66	15.62
Vr109897_c0_seq1	591	ref|XP_003530155.1| PREDICTED: UPF0481 protein At3g47200-like [Glycine max]	527	179	6e-50	51	248	99.49	46.49
Vr10992_c0_seq1	310	ref|XP_003530247.1| PREDICTED: LOW QUALITY PROTEIN: protein BRASSINOSTEROID INSENSITIVE 1-like [Glycine max]	936	117	3e-28	56	110	99.68	11.75
Vr10995_c0_seq1	1202	ref|XP_003528583.1| PREDICTED: dof zinc finger protein DOF5.2-like [Glycine max]	479	354	2e-114	70	318	74.88	66.18
Vr10997_c0_seq1	2443	ref|XP_003542140.1| PREDICTED: uncharacterized protein LOC100816300 [Glycine max]	698	956	0	69	723	87.97	100
Vr109985_c0_seq1	992	ref|XP_003551614.1| PREDICTED: uncharacterized protein LOC100794572 [Glycine max]	377	352	4e-116	80	240	70.46	62.33
Vr10998_c0_seq1	257	ref|XP_003549879.1| PREDICTED: flavonoid 3'-monooxygenase-like [Glycine max]	511	85.5	1e-17	80	50	57.59	9.78
Vr109999_c0_seq1	359	ref|XP_003523225.1| PREDICTED: ras-related protein RABC1-like [Glycine max]	207	89	3e-19	83	53	42.06	25.6
Vr10999_c0_seq1	1239	ref|XP_003544817.1| PREDICTED: probable 2-oxoglutarate/Fe(II)-dependent dioxygenase-like [Glycine max]	340	556	0	82	322	77.72	94.71
Vr11006_c0_seq1	1206	ref|XP_003520381.1| PREDICTED: tRNA (guanine-N(7)-)-methyltransferase-like [Glycine max]	303	492	3e-171	85	272	66.42	89.77
Vr1100770_c0_seq1	514	ref|XP_003531716.1| PREDICTED: histidine-containing phosphotransfer protein 6-like [Glycine max]	156	233	3e-75	96	135	78.4	86.54
Vr11011_c0_seq1	543	ref|XP_003540328.1| PREDICTED: calcium-binding protein KIC-like [Glycine max]	122	197	1e-61	84	117	62.62	95.9
Vr11012_c0_seq1	800	ref|XP_003542571.1| PREDICTED: aquaporin TIP1-1-like [Glycine max]	250	231	1e-71	59	222	81.88	88.4
Vr11013_c0_seq1	2689	ref|XP_003517934.1| PREDICTED: chromodomain-helicase-DNA-binding protein 1-like [Glycine max]	1482	68.2	2e-08	49	75	8.37	5.06
Vr1101589_c0_seq1	460	emb|CAN65748.1| hypothetical protein VITISV_042183 [Vitis vinifera]	322	69.7	1e-11	48	91	78.91	290.06
Vr11015_c0_seq1	824	ref|XP_003516732.1| PREDICTED: pentatricopeptide repeat-containing protein At1g52640, mitochondrial-like [Glycine max]	523	526	0	90	274	99.51	52.39
Vr110172_c0_seq1	729	ref|XP_003552922.1| PREDICTED: uncharacterized protein LOC100798120 [Glycine max]	385	333	7e-110	83	221	88.89	57.14
Vr11017_c0_seq1	2294	ref|XP_004511545.1| PREDICTED: uncharacterized protein LOC101513863 [Cicer arietinum]	608	429	1e-136	67	383	49.96	59.87
Vr11018_c0_seq1	915	ref|XP_003538103.1| PREDICTED: F-box protein At2g27310-like [Glycine max]	341	309	3e-100	77	224	73.22	65.4
Vr11020_c0_seq1	435	ref|XP_003552111.1| PREDICTED: ethylene-responsive transcription factor-like protein At4g13040-like [Glycine max]	228	102	5e-24	60	90	58.62	39.47
Vr11021_c0_seq1	1915	ref|XP_003539161.1| PREDICTED: uncharacterized protein LOC100779194 [Glycine max]	233	217	2e-62	71	240	36.81	100
Vr1102283_c0_seq1	469	gb|ABE88097.1| Reverse transcriptase (RNA-dependent DNA polymerase) [Medicago truncatula]	293	170	4e-49	59	134	85.29	45.73
Vr11027_c0_seq1	662	gb|ACU19870.1| unknown [Glycine max]	292	193	5e-57	87	103	46.68	35.27
Vr11029_c0_seq1	1722	ref|XP_003524535.1| PREDICTED: protein kinase PINOID 2-like [Glycine max]	481	863	0	94	469	81.59	97.3
Vr11035_c0_seq2	1884	ref|XP_003556696.1| PREDICTED: alpha-1,4 glucan phosphorylase L-2 isozyme, chloroplastic/amyloplastic-like [Glycine max]	978	927	0	90	529	84.08	54.09
Vr1103694_c0_seq1	313	ref|XP_003516447.1| PREDICTED: cysteine-rich repeat secretory protein 15-like [Glycine max]	294	161	2e-46	91	104	99.68	35.37
Vr110387_c0_seq1	382	ref|XP_003630098.1| Cytochrome P450 [Medicago truncatula] gb|AET04574.1| Cytochrome P450 [Medicago truncatula]	477	61.2	1e-08	77	35	27.49	7.34
Vr11038_c0_seq1	2317	gb|AFN88207.1| integrase core domain containing protein [Phaseolus vulgaris]	1387	186	1e-45	57	167	21.36	12.04
Vr1103911_c0_seq1	208	ref|XP_003546969.1| PREDICTED: protein ROOT HAIR DEFECTIVE 3 homolog 1-like [Glycine max]	812	108	7e-26	94	69	99.52	8.5
Vr1103_c0_seq1	294	gb|ACY74615.1| phosphate transporter1-4 [Glycine max]	521	187	1e-54	91	100	100	19.19
Vr11044_c0_seq2	2094	ref|XP_003537035.1| PREDICTED: uncharacterized protein LOC100804666 [Glycine max]	583	707	0	74	514	69.68	88.16
Vr1104606_c0_seq1	396	ref|XP_003549035.1| PREDICTED: WW domain-containing oxidoreductase-like [Glycine max]	310	211	5e-65	85	131	99.24	42.26
Vr11052_c0_seq2	1254	ref|NP_001238390.1| chalcone isomerase 3-like [Glycine max] gb|AAT94361.1| putative chalcone isomerase 3 [Glycine max]	281	444	2e-152	84	282	67.07	100
Vr11054_c0_seq1	798	ref|XP_003520574.1| PREDICTED: uncharacterized protein LOC100810726 [Glycine max]	1830	311	6e-93	87	194	71.55	10.6
Vr1105567_c0_seq1	877	gb|ABN08144.1| RNA-directed DNA polymerase ; HMG-I and HMG-Y, DNA-binding, putative [Medicago truncatula]	195	84.3	2e-16	54	79	27.02	40
Vr110557_c0_seq1	432	ref|NP_001235518.1| uncharacterized protein LOC100527398 [Glycine max] gb|ACU16487.1| unknown [Glycine max]	162	106	5e-26	91	58	40.28	35.8
Vr11056_c0_seq1	353	ref|XP_003521224.1| PREDICTED: sugar transporter ERD6-like 7-like [Glycine max]	471	103	5e-24	78	64	53.82	12.95
Vr11058_c0_seq2	333	ref|XP_004496370.1| PREDICTED: calcium-dependent protein kinase 4-like [Cicer arietinum]	497	154	3e-42	81	94	84.68	18.91
Vr1105935_c0_seq1	246	dbj|BAG72147.1| hypothetical protein [Lotus japonicus] dbj|BAG72149.1| hypothetical protein [Lotus japonicus]	1520	82.8	3e-16	56	78	93.09	5.13
Vr11061_c0_seq2	2007	ref|XP_003545436.1| PREDICTED: omega-hydroxypalmitate O-feruloyl transferase-like [Glycine max]	465	767	0	80	474	70.7	100
Vr11062_c0_seq1	478	ref|XP_003519152.1| PREDICTED: serine carboxypeptidase 24-like isoform 2 [Glycine max]	398	160	4e-44	84	92	56.49	22.86
Vr1106498_c0_seq1	662	ref|XP_003544453.1| PREDICTED: patatin group A-3-like [Glycine max]	408	234	2e-71	76	148	66.77	36.27
Vr11067_c0_seq2	1260	ref|NP_001240043.1| uncharacterized protein LOC100812108 [Glycine max] gb|ACU23117.1| unknown [Glycine max]	319	513	1e-178	69	362	86.03	99.69
Vr11070_c0_seq2	1577	ref|XP_003525611.1| PREDICTED: F-box/kelch-repeat protein At3g23880-like [Glycine max]	497	223	2e-62	40	359	63.98	71.03
Vr11071_c0_seq1	619	gb|ACU17362.1| unknown [Glycine max]	150	99	2e-22	92	73	35.06	48.67
Vr11073_c0_seq2	1715	ref|XP_003534034.1| PREDICTED: uncharacterized protein LOC100799127 [Glycine max]	448	375	2e-120	68	292	46.88	65.18
Vr110740_c0_seq1	313	ref|XP_003531207.1| PREDICTED: rho GDP-dissociation inhibitor 1-like [Glycine max]	238	60.1	4e-09	89	28	26.84	11.76
Vr110786_c0_seq1	3144	ref|XP_003530612.1| PREDICTED: uncharacterized protein At4g38062-like [Glycine max]	986	1008	0	62	1037	89.82	100
Vr11079_c0_seq2	633	ref|XP_003520968.1| PREDICTED: probable anion transporter 2, chloroplastic-like [Glycine max]	593	91.7	5e-18	98	46	21.8	7.76
Vr11080_c0_seq1	1023	ref|XP_003545137.1| PREDICTED: uncharacterized protein LOC100800669 [Glycine max]	1386	279	4e-81	50	351	99.51	25.11
Vr11084_c0_seq2	769	ref|XP_004490552.1| PREDICTED: uncharacterized protein LOC101514092 [Cicer arietinum]	139	127	5e-33	68	100	38.36	71.94
Vr11085_c0_seq1	850	ref|NP_001236614.1| uncharacterized protein LOC100527479 precursor [Glycine max] gb|ACU16573.1| unknown [Glycine max]	145	137	2e-36	62	130	45.65	86.9
Vr11087_c0_seq1	1817	ref|XP_003530215.1| PREDICTED: aspartic proteinase nepenthesin-1-like [Glycine max]	442	685	0	83	439	71.66	97.74
Vr110882_c0_seq1	440	dbj|BAD89966.1| phototropin [Phaseolus vulgaris]	976	303	4e-94	98	146	99.09	14.96
Vr11088_c0_seq1	489	ref|XP_003628796.1| hypothetical protein MTR_8g066820 [Medicago truncatula] gb|AET03272.1| hypothetical protein MTR_8g066820 [Medicago truncatula]	235	64.7	3e-10	100	31	19.02	13.19
Vr11089_c0_seq1	717	ref|XP_003518955.1| PREDICTED: zinc finger CCCH domain-containing protein 32-like [Glycine max]	471	316	3e-102	95	167	69.6	35.46
Vr11090_c0_seq1	1538	ref|XP_003532973.1| PREDICTED: auxin-induced protein 5NG4-like [Glycine max]	413	645	0	91	363	70.81	87.89
Vr11092_c0_seq1	2531	ref|XP_003516519.1| PREDICTED: pentatricopeptide repeat-containing protein At2g17525, mitochondrial-like [Glycine max]	618	1062	0	86	622	73.73	100
Vr11094_c0_seq1	528	ref|NP_001235012.1| uncharacterized protein LOC100305668 [Glycine max] gb|ACU13473.1| unknown [Glycine max]	126	119	6e-31	61	105	57.58	80.95
Vr110968_c0_seq1	280	ref|XP_003553249.1| PREDICTED: GDSL esterase/lipase At5g33370-like [Glycine max]	370	131	2e-34	90	72	75.36	19.46
Vr11098_c0_seq2	3234	ref|XP_003522390.1| PREDICTED: LRR receptor-like serine/threonine-protein kinase GSO1-like [Glycine max]	964	1473	0	88	964	88.59	100
Vr110992_c0_seq1	486	ref|XP_003608123.1| hypothetical protein MTR_4g087850 [Medicago truncatula] gb|AES90320.1| hypothetical protein MTR_4g087850 [Medicago truncatula]	74	62.4	4e-10	52	69	47.74	2654.05
Vr11099_c0_seq1	218	ref|XP_003532106.1| PREDICTED: serine/threonine-protein phosphatase 5-like [Glycine max]	540	72.4	4e-13	84	73	99.08	13.52
Vr11100_c0_seq1	661	ref|XP_003535587.1| PREDICTED: uncharacterized protein LOC100789652 [Glycine max]	1045	98.6	5e-20	93	73	33.13	6.99
Vr11101_c0_seq1	416	ref|XP_003545263.1| PREDICTED: U-box domain-containing protein 4-like [Glycine max]	371	82.4	3e-16	93	43	30.53	11.59
Vr11102_c0_seq1	345	ref|XP_003524335.1| PREDICTED: uncharacterized protein LOC100798167 [Glycine max]	400	217	8e-67	97	115	100	28.75
Vr11105_c0_seq1	602	ref|XP_003532039.1| PREDICTED: paired amphipathic helix protein Sin3-like 3-like [Glycine max]	1404	118	5e-27	91	78	38.54	5.56
Vr11106_c0_seq1	1997	ref|XP_003545131.1| PREDICTED: uncharacterized protein LOC100797499 [Glycine max]	423	641	0	79	422	63.09	99.53
Vr11108_c0_seq1	986	ref|XP_003548512.1| PREDICTED: glutaredoxin-C3-like [Glycine max]	134	237	9e-75	90	134	38.13	100
Vr1111316_c0_seq1	371	ref|XP_003528488.1| PREDICTED: (+)-neomenthol dehydrogenase-like [Glycine max]	349	158	2e-44	85	96	77.09	27.51
Vr11113_c0_seq1	2251	ref|XP_003521853.1| PREDICTED: putative receptor protein kinase ZmPK1-like [Glycine max]	809	906	0	80	610	80.14	75.4
Vr111172_c0_seq1	659	ref|NP_001238003.1| uncharacterized protein LOC100527824 [Glycine max] gb|ACU17012.1| unknown [Glycine max]	116	119	9e-31	65	110	42.34	92.24
Vr11117_c0_seq1	1205	ref|NP_001240009.1| uncharacterized protein LOC100809798 [Glycine max] gb|ACU22750.1| unknown [Glycine max]	351	494	2e-171	74	351	85.39	100
Vr11120_c0_seq1	1028	ref|XP_003516703.1| PREDICTED: uncharacterized protein LOC100775737 [Glycine max]	282	344	3e-114	72	278	75.68	96.81
Vr11121_c0_seq1	502	gb|AFK41512.1| unknown [Lotus japonicus]	76	115	4e-30	71	75	44.82	98.68
Vr11122_c0_seq1	1729	gb|ADV71360.1| glycosyltransferase GT01K01 [Pueraria montana var. lobata]	481	747	0	82	482	83.29	100
Vr11123_c0_seq2	866	ref|XP_003543138.1| PREDICTED: uncharacterized protein LOC100809358 [Glycine max]	197	283	2e-92	82	179	61.43	90.86
Vr11124_c0_seq1	702	ref|XP_003551776.1| PREDICTED: UDP-glycosyltransferase 73C3-like [Glycine max]	493	240	1e-72	81	150	64.1	30.22
Vr11131_c0_seq2	1938	ref|XP_003532019.1| PREDICTED: AP-1 complex subunit gamma-2-like [Glycine max]	881	687	0	83	465	70.79	52.67
Vr11132_c0_seq1	551	ref|XP_003523874.1| PREDICTED: exocyst complex component SEC3A-like [Glycine max]	880	71.2	2e-11	89	37	20.15	4.2
Vr11133_c0_seq1	1468	ref|XP_003538134.1| PREDICTED: cytochrome P450 94A2-like [Glycine max]	506	682	0	82	412	82.56	81.42
Vr11135_c0_seq2	680	ref|XP_003540378.1| PREDICTED: hexokinase-3-like [Glycine max]	504	90.9	7e-18	90	59	25.74	11.71
Vr11139_c0_seq1	1427	ref|XP_003550228.1| PREDICTED: uncharacterized protein LOC100799131 [Glycine max]	409	754	0	89	409	85.84	100
Vr11140_c0_seq1	773	ref|XP_003554948.1| PREDICTED: sodium-coupled neutral amino acid transporter 1-like [Glycine max]	531	248	3e-75	82	155	59.9	29
Vr11142_c0_seq1	1279	ref|XP_003525697.1| PREDICTED: LOB domain-containing protein 6-like [Glycine max]	276	259	4e-80	64	277	62.24	98.55
Vr11143_c0_seq1	2113	ref|XP_003554133.1| PREDICTED: uncharacterized protein At5g39865-like [Glycine max]	424	618	0	83	423	58.35	99.76
Vr11144_c0_seq1	2342	ref|XP_003552995.1| PREDICTED: probable L-type lectin-domain containing receptor kinase S.7-like [Glycine max]	716	836	0	85	507	63.54	70.53
Vr111468_c0_seq1	398	ref|NP_001240216.1| uncharacterized protein LOC100809582 [Glycine max] gb|ACU23905.1| unknown [Glycine max]	255	148	3e-41	91	97	72.61	38.04
Vr11148_c0_seq1	2454	ref|XP_004512330.1| PREDICTED: decapping 5-like protein-like isoform X1 [Cicer arietinum]	550	535	3e-178	63	558	64.3	100
Vr11149_c0_seq1	779	ref|XP_003551946.1| PREDICTED: protein transport protein SEC23-like [Glycine max]	730	204	3e-57	88	107	40.44	14.66
Vr111535_c0_seq1	889	ref|XP_003516468.1| PREDICTED: LOW QUALITY PROTEIN: LOB domain-containing protein 31-like [Glycine max]	230	357	1e-120	89	212	70.87	92.17
Vr111539_c0_seq1	275	ref|XP_003518927.1| PREDICTED: uncharacterized isomerase BH0283-like [Glycine max]	307	67.8	1e-11	83	36	38.55	11.73
Vr11153_c0_seq1	738	ref|NP_001237926.1| uncharacterized protein LOC100305868 [Glycine max] gb|ACU13762.1| unknown [Glycine max]	163	254	2e-82	75	159	64.63	96.93
Vr11158_c0_seq1	567	ref|XP_003552171.1| PREDICTED: transcription factor AS1-like [Glycine max]	357	246	3e-77	90	191	99.12	53.5
Vr1115966_c0_seq1	245	ref|XP_003539940.1| PREDICTED: zinc finger CCCH domain-containing protein 2-like [Glycine max]	356	63.2	5e-10	70	88	97.14	24.44
Vr11160_c0_seq1	2211	ref|XP_003546982.1| PREDICTED: uncharacterized protein LOC100805495 [Glycine max]	523	810	0	77	550	74.13	100
Vr111611_c0_seq1	201	ref|XP_003524281.1| PREDICTED: cytochrome P450 71A1-like [Glycine max]	536	122	4e-31	86	66	97.51	12.31
Vr11161_c0_seq2	1331	ref|XP_003550764.1| PREDICTED: calcium-dependent protein kinase 30-like [Glycine max]	541	758	0	94	399	89.11	73.75
Vr11162_c0_seq1	524	ref|XP_003552201.1| PREDICTED: delta-1-pyrroline-5-carboxylate synthase-like isoform 1 [Glycine max]	714	107	7e-24	89	55	31.49	7.7
Vr1116349_c0_seq1	426	ref|XP_003521887.1| PREDICTED: gibberellin 3-beta-dioxygenase 4-like [Glycine max]	319	269	1e-87	91	141	99.3	44.2
Vr11163_c0_seq1	912	gb|ABH02913.1| MYB transcription factor MYB72 [Glycine max]	153	146	1e-39	100	81	26.43	52.94
Vr11167_c0_seq1	2818	ref|XP_003528792.1| PREDICTED: uncharacterized protein LOC100808136 [Glycine max]	1840	1203	0	85	782	83.04	42.23
Vr11168_c0_seq2	1371	ref|XP_003617210.1| hypothetical protein MTR_5g089080 [Medicago truncatula] gb|AET00169.1| hypothetical protein MTR_5g089080 [Medicago truncatula]	84	68.6	6e-11	61	61	12.98	72.62
Vr11170_c0_seq1	1875	ref|XP_003526357.1| PREDICTED: uncharacterized protein LOC100807935 [Glycine max]	314	506	3e-173	89	311	48.8	98.73
Vr11173_c0_seq1	1815	ref|XP_003518738.1| PREDICTED: uncharacterized protein LOC100785219 [Glycine max]	295	410	4e-136	81	272	44.63	92.2
Vr111751_c0_seq1	833	ref|XP_003611541.1| Protein ABSCISIC ACID-INSENSITIVE [Medicago truncatula] gb|AES94499.1| Protein ABSCISIC ACID-INSENSITIVE [Medicago truncatula]	157	190	7e-57	63	174	62.42	100
Vr11175_c0_seq1	260	ref|XP_003537516.1| PREDICTED: TBC1 domain family member 13-like [Glycine max]	430	63.5	6e-10	86	37	41.92	7.91
Vr111768_c0_seq1	1120	ref|XP_003550993.1| PREDICTED: pentatricopeptide repeat-containing protein At4g37380, chloroplastic-like [Glycine max]	628	424	5e-140	78	301	78.75	47.29
Vr1117837_c0_seq1	483	ref|XP_003546901.1| PREDICTED: probable LRR receptor-like serine/threonine-protein kinase RLK-like [Glycine max]	662	264	2e-81	79	160	98.96	23.72
Vr1117917_c0_seq1	606	ref|XP_004499522.1| PREDICTED: enzymatic polyprotein-like [Cicer arietinum]	1006	135	6e-33	60	113	55.94	11.23
Vr11179_c0_seq1	2123	ref|XP_003541711.1| PREDICTED: pentatricopeptide repeat-containing protein At1g28690, mitochondrial-like [Glycine max]	525	985	0	90	525	74.09	100
Vr111820_c0_seq1	812	ref|XP_003540331.1| PREDICTED: G-type lectin S-receptor-like serine/threonine-protein kinase At2g19130-like [Glycine max]	852	341	3e-107	89	213	78.69	25
Vr11182_c0_seq1	685	ref|XP_003636665.1| hypothetical protein MTR_052s0005 [Medicago truncatula] gb|AES83803.1| hypothetical protein MTR_052s0005 [Medicago truncatula]	91	84.7	9e-18	62	103	44.82	94.51
Vr111839_c0_seq1	205	ref|XP_003554889.1| PREDICTED: TMV resistance protein N-like [Glycine max]	1134	127	3e-32	87	68	98.54	6
Vr11183_c0_seq1	1683	ref|XP_003536477.1| PREDICTED: homeobox-leucine zipper protein ANTHOCYANINLESS 2-like [Glycine max]	751	780	0	95	413	73.5	54.73
Vr11184_c0_seq1	1513	ref|XP_003526581.1| PREDICTED: probable protein phosphatase 2C 10-like [Glycine max]	282	561	0	96	282	55.78	100
Vr11186_c0_seq1	2532	ref|XP_003539071.1| PREDICTED: pentatricopeptide repeat-containing protein At4g01570-like [Glycine max]	768	1403	0	87	768	90.8	100
Vr11189_c0_seq1	2463	ref|XP_003541451.1| PREDICTED: cytochrome P450 94A1-like [Glycine max]	522	785	0	77	514	61.92	97.89
Vr1119271_c0_seq1	222	gb|ADN34143.1| copia-type polyprotein [Cucumis melo subsp. melo]	238	80.5	7e-17	56	66	86.94	27.73
Vr11197_c0_seq2	823	ref|XP_003522517.1| PREDICTED: uncharacterized protein LOC100795129 [Glycine max]	396	289	4e-92	82	184	67.07	46.46
Vr11199_c0_seq1	953	ref|XP_003549978.1| PREDICTED: uncharacterized protein LOC100527047 [Glycine max]	230	438	2e-152	93	230	71.88	100
Vr111_c0_seq1	461	gb|ACU19156.1| unknown [Glycine max]	148	170	8e-51	68	141	91.11	95.27
Vr112035_c0_seq1	1623	ref|XP_003526261.1| PREDICTED: receptor-like protein kinase HSL1-like [Glycine max]	990	765	0	79	541	99.88	54.65
Vr112043_c0_seq1	389	ref|XP_003547290.1| PREDICTED: pentatricopeptide repeat-containing protein At4g16390, chloroplastic-like [Glycine max]	692	219	9e-65	83	129	99.49	18.64
Vr1120787_c0_seq1	1162	ref|XP_004502813.1| PREDICTED: uncharacterized protein At5g05190-like isoform X1 [Cicer arietinum] ref|XP_004502814.1| PREDICTED: uncharacterized protein At5g05190-like isoform X2 [Cicer arietinum]	899	87.8	1e-15	43	188	43.2	20.24
Vr11207_c0_seq1	603	ref|XP_003616581.1| WUSCHEL-related homeobox [Medicago truncatula] gb|AES99539.1| WUSCHEL-related homeobox [Medicago truncatula]	184	151	2e-42	66	107	51.91	57.07
Vr11218_c0_seq1	1948	ref|XP_003554866.1| PREDICTED: uncharacterized protein LOC100809847 [Glycine max]	533	680	0	70	535	78.75	100
Vr11222_c0_seq1	223	ref|XP_003522025.1| PREDICTED: putative disease resistance protein At3g14460-like [Glycine max]	1238	99	4e-22	64	74	99.55	5.98
Vr11228_c0_seq1	393	ref|XP_003545084.1| PREDICTED: kinesin-4-like [Glycine max]	1138	266	2e-80	96	131	99.49	11.51
Vr112293_c0_seq1	485	ref|NP_001239623.1| ethylene-responsive transcription factor ERF012-like [Glycine max] gb|ACJ37438.1| AP2 domain-containing transcription factor 4 [Glycine max]	245	97.8	7e-22	87	53	32.78	21.63
Vr11236_c0_seq2	1982	ref|XP_003541901.1| PREDICTED: probable aminotransferase TAT2-like [Glycine max]	437	661	0	80	424	62.41	97.03
Vr11245_c0_seq1	1396	ref|XP_003550957.1| PREDICTED: auxin efflux carrier component 3-like [Glycine max]	363	628	0	95	353	75.29	97.25
Vr11246_c0_seq1	438	ref|XP_003535011.1| PREDICTED: uncharacterized protein LOC100787162 [Glycine max]	496	292	3e-94	93	146	100	29.44
Vr11249_c0_seq1	450	ref|XP_003537379.1| PREDICTED: uncharacterized protein LOC100807330 [Glycine max]	732	117	1e-27	63	110	66	15.03
Vr112524_c0_seq1	351	ref|XP_003549125.1| PREDICTED: pentatricopeptide repeat-containing protein At1g62930, chloroplastic-like [Glycine max]	556	159	2e-43	64	116	98.58	20.86
Vr112545_c0_seq1	951	ref|XP_003529396.1| PREDICTED: ethylene-responsive transcription factor ERF109-like [Glycine max]	230	288	2e-93	84	219	67.19	94.35
Vr112565_c0_seq1	492	ref|XP_003521181.1| PREDICTED: probable galactinol--sucrose galactosyltransferase 2-like [Glycine max]	750	182	6e-51	70	128	77.64	16.93
Vr11262_c0_seq1	215	ref|XP_003534223.1| PREDICTED: diacylglycerol O-acyltransferase 2-like [Glycine max]	337	61.2	2e-09	63	48	66.05	14.24
Vr112633_c0_seq1	633	ref|XP_003525775.1| PREDICTED: uncharacterized protein LOC100795888 [Glycine max]	156	193	7e-59	66	156	64.61	100
Vr11263_c0_seq1	2372	ref|XP_003548400.1| PREDICTED: subtilisin-like protease-like [Glycine max]	753	1049	0	81	727	91.61	96.41
Vr112707_c0_seq1	385	ref|XP_003518420.1| PREDICTED: probably inactive leucine-rich repeat receptor-like protein kinase IMK2-like [Glycine max]	833	112	6e-26	79	130	99.22	15.49
Vr11271_c0_seq1	627	ref|XP_003524402.1| PREDICTED: uncharacterized protein LOC100790072 [Glycine max]	944	232	2e-67	82	131	62.68	13.88
Vr112763_c0_seq1	854	ref|XP_003526066.1| PREDICTED: myosin-H heavy chain-like [Glycine max]	1521	445	2e-141	94	223	78.34	14.66
Vr1127886_c0_seq1	393	ref|NP_001242254.1| uncharacterized protein LOC100786782 [Glycine max] gb|ACU17731.1| unknown [Glycine max]	198	155	5e-45	90	102	77.35	51.52
Vr1128589_c0_seq1	236	ref|XP_003539979.1| PREDICTED: auxin-induced protein 6B-like [Glycine max]	90	61.6	2e-10	73	37	47.03	41.11
Vr112866_c0_seq1	862	ref|XP_003555309.1| PREDICTED: agamous-like MADS-box protein AGL62-like [Glycine max]	226	366	1e-124	81	226	78.42	100
Vr11296_c0_seq1	330	ref|XP_003523499.1| PREDICTED: auxin transporter-like protein 5-like [Glycine max]	476	227	5e-70	99	109	98.48	22.9
Vr1130264_c0_seq1	302	ref|XP_003518894.1| PREDICTED: phospholipase A1-Igamma1, chloroplastic-like [Glycine max]	513	196	9e-58	88	101	99.34	19.69
Vr1130686_c0_seq1	359	ref|XP_003553100.1| PREDICTED: uncharacterized protein LOC100813582 [Glycine max]	634	130	4e-33	60	116	95.54	16.88
Vr1130852_c0_seq1	569	gb|ABN06064.1| RNA-directed DNA polymerase (Reverse transcriptase); Chromo; Zinc finger, CCHC-type; Peptidase aspartic, active site; Polynucleotidyl transferase, Ribonuclease H fold [Medicago truncatula]	1297	253	2e-74	64	187	98.59	14.42
Vr1130979_c0_seq1	477	ref|XP_004515937.1| PREDICTED: uncharacterized protein LOC101500644 [Cicer arietinum]	204	130	1e-34	57	109	66.67	117.16
Vr1131044_c0_seq1	544	dbj|BAG72147.1| hypothetical protein [Lotus japonicus] dbj|BAG72149.1| hypothetical protein [Lotus japonicus]	1520	156	3e-40	44	178	97.24	11.71
Vr1131095_c0_seq1	651	ref|XP_003553448.1| PREDICTED: uncharacterized protein LOC100820515 [Glycine max]	434	232	2e-70	82	149	67.43	33.87
Vr11310_c0_seq1	305	ref|XP_003555592.1| PREDICTED: LOW QUALITY PROTEIN: GDSL esterase/lipase At1g54790-like [Glycine max]	368	70.9	2e-12	89	37	36.39	10.05
Vr1131186_c0_seq1	566	ref|XP_003557056.1| PREDICTED: uncharacterized protein LOC100790078, partial [Glycine max]	456	143	3e-37	89	73	38.69	16.01
Vr11311_c0_seq1	438	ref|XP_003555666.1| PREDICTED: nucleobase-ascorbate transporter 1-like [Glycine max]	520	161	5e-44	99	75	51.37	14.42
Vr1131300_c0_seq1	877	emb|CAN69184.1| hypothetical protein VITISV_004341 [Vitis vinifera]	1360	87.4	7e-16	40	137	32.95	10.07
Vr11316_c0_seq1	1048	ref|XP_003531683.1| PREDICTED: 97 kDa heat shock protein-like [Glycine max]	852	548	0	92	292	83.59	34.27
Vr1132184_c0_seq1	1112	ref|XP_003520384.1| PREDICTED: uncharacterized protein LOC100795634 [Glycine max]	1815	64.7	4e-08	45	99	25.18	5.45
Vr1132239_c0_seq1	217	gb|AAR13298.1| gag-pol polyprotein [Phaseolus vulgaris]	1290	95.5	8e-21	69	65	89.86	5.04
Vr11322_c0_seq1	1032	ref|XP_002334548.1| predicted protein [Populus trichocarpa] gb|EEF10346.1| predicted protein [Populus trichocarpa]	307	118	4e-27	53	104	47.87	50.16
Vr1132469_c0_seq1	627	ref|XP_004495646.1| PREDICTED: uncharacterized protein LOC101506949 [Cicer arietinum]	649	352	2e-114	83	209	100	32.2
Vr11325_c0_seq2	239	ref|XP_003540747.1| PREDICTED: auxin response factor 4-like [Glycine max]	791	119	2e-29	94	79	98.33	9.99
Vr11330_c0_seq1	413	ref|XP_003550336.1| PREDICTED: peroxisomal fatty acid beta-oxidation multifunctional protein MFP2-like [Glycine max]	722	194	2e-55	88	106	76.51	14.68
Vr1133209_c0_seq1	201	ref|XP_003533961.1| PREDICTED: receptor-like protein 2-like [Glycine max]	214	58.9	2e-09	63	68	98.51	31.78
Vr1133407_c0_seq1	494	ref|XP_002294538.1| precursor of synthase [Thalassiosira pseudonana CCMP1335] gb|EED87898.1| precursor of synthase [Thalassiosira pseudonana CCMP1335]	473	269	4e-85	77	158	95.55	33.19
Vr1133839_c0_seq1	319	ref|XP_004247946.1| PREDICTED: receptor-like protein kinase 2-like [Solanum lycopersicum]	1347	59.7	5e-08	87	31	29.15	2.3
Vr113471_c0_seq1	811	ref|XP_003555512.1| PREDICTED: ethylene-responsive transcription factor ERF098-like [Glycine max]	134	169	7e-49	79	144	52.53	100
Vr1134734_c0_seq1	466	ref|XP_002675233.1| 40S ribosomal protein S13 [Naegleria gruberi] gb|EFC42489.1| 40S ribosomal protein S13 [Naegleria gruberi]	152	245	2e-80	78	147	94.64	96.71
Vr11348_c0_seq1	953	ref|XP_003546947.1| PREDICTED: transcription factor bHLH68-like [Glycine max]	325	194	2e-55	68	168	52.68	45.85
Vr113505_c0_seq1	236	ref|XP_003524877.1| PREDICTED: probable beta-1,3-galactosyltransferase 20-like [Glycine max]	683	103	7e-24	91	43	53.81	6.3
Vr1135147_c0_seq1	434	ref|XP_003551087.1| PREDICTED: 3-ketoacyl-CoA synthase 17-like [Glycine max]	467	172	1e-48	87	89	61.52	19.06
Vr1135154_c0_seq1	489	ref|YP_001122851.1| NADH-plastoquinone oxidoreductase subunit I [Phaseolus vulgaris] ref|YP_003434393.1| NADH-plastoquinone oxidoreductase subunit I [Vigna radiata] ref|YP_006460392.1| NADH-plastoquinone oxidoreductase subunit I (chloroplast) [Vigna unguiculata] ref|YP_007889772.1| NADH-plastoquinone oxidoreductase subunit I (chloroplast) [Vigna angularis] sp|A4GGF0.1|NDHI_PHAVU RecName: Full=NAD…	161	303	6e-103	100	146	89.57	90.68
Vr113528_c0_seq1	239	gb|ACU23554.1| unknown [Glycine max]	164	93.6	4e-22	68	60	73.22	36.59
Vr1135384_c0_seq1	1417	emb|CAN77643.1| hypothetical protein VITISV_007625 [Vitis vinifera]	383	129	8e-30	37	211	0.07	182.77
Vr11354_c0_seq1	2449	ref|XP_003541865.1| PREDICTED: G-type lectin S-receptor-like serine/threonine-protein kinase At4g27290-like [Glycine max]	788	1022	0	81	646	78.93	76.27
Vr113554_c0_seq1	540	ref|NP_001235359.1| uncharacterized protein LOC100500507 precursor [Glycine max] gb|ACU15608.1| unknown [Glycine max]	113	61.6	2e-09	61	76	40.56	61.95
Vr113556_c0_seq1	355	ref|XP_002309799.1| predicted protein [Populus trichocarpa] gb|EEE90249.1| predicted protein [Populus trichocarpa]	205	54.7	3e-07	85	34	28.17	16.1
Vr1135683_c0_seq1	1140	ref|XP_004490487.1| PREDICTED: uncharacterized protein LOC101489483 [Cicer arietinum]	973	602	0	73	379	99.74	38.85
Vr11359_c0_seq1	244	ref|XP_003525672.1| PREDICTED: polynucleotide 5'-hydroxyl-kinase NOL9-like [Glycine max]	372	59.3	1e-08	73	37	44.67	9.95
Vr11360_c0_seq1	2630	ref|XP_003525595.1| PREDICTED: pentatricopeptide repeat-containing protein At3g29230-like [Glycine max]	595	995	0	82	602	68.67	99.5
Vr11362_c0_seq1	1712	ref|XP_003555611.1| PREDICTED: formin-like protein 11-like [Glycine max]	892	843	0	95	487	85.22	54.37
Vr1136906_c0_seq1	246	emb|CAN76544.1| hypothetical protein VITISV_044342 [Vitis vinifera]	107	77	4e-16	53	74	90.24	69.16
Vr113722_c0_seq1	833	ref|NP_001235416.1| uncharacterized protein LOC100305695 [Glycine max] gb|ACU13513.1| unknown [Glycine max]	173	302	2e-100	85	175	60.98	100
Vr113746_c0_seq1	1450	ref|XP_003524778.1| PREDICTED: reticuline oxidase-like protein-like [Glycine max]	530	709	0	83	482	98.69	90.75
Vr1137567_c0_seq1	233	gb|EOX97262.1| D-aminoacid aminotransferase-like PLP-dependent enzymes superfamily protein isoform 2 [Theobroma cacao]	423	55.8	3e-07	51	45	57.08	10.64
Vr1137582_c0_seq1	591	ref|XP_003540676.1| PREDICTED: uncharacterized protein LOC100783166 [Glycine max]	284	233	4e-73	75	170	86.29	59.86
Vr1138046_c0_seq1	645	ref|XP_004499522.1| PREDICTED: enzymatic polyprotein-like [Cicer arietinum]	1006	111	2e-24	34	265	99.53	24.95
Vr113805_c0_seq1	684	ref|XP_003541401.1| PREDICTED: probable LRR receptor-like serine/threonine-protein kinase At1g67720-like [Glycine max]	902	456	6e-152	96	228	100	25.28
Vr1138300_c0_seq1	514	ref|XP_002896997.1| 60S ribosomal protein L24, putative [Phytophthora infestans T30-4] gb|EEY66478.1| 60S ribosomal protein L24, putative [Phytophthora infestans T30-4]	151	143	5e-40	56	144	82.49	94.7
Vr113866_c0_seq1	500	ref|XP_003552424.1| PREDICTED: 7-methylxanthosine synthase 1-like [Glycine max]	300	177	9e-52	76	120	68.4	39.33
Vr1138768_c0_seq1	591	dbj|BAG72150.1| hypothetical protein [Lotus japonicus]	1558	146	2e-36	62	115	58.38	7.38
Vr1139288_c0_seq1	791	ref|XP_003519821.1| PREDICTED: proline-rich receptor-like protein kinase PERK13-like [Glycine max]	682	418	5e-139	81	272	99.49	39.59
Vr1139348_c0_seq1	633	ref|XP_002334548.1| predicted protein [Populus trichocarpa] gb|EEF10346.1| predicted protein [Populus trichocarpa]	307	136	3e-35	39	167	78.83	54.4
Vr1139359_c0_seq1	895	ref|NP_001237653.1| early nodulin-70 [Glycine max] sp|Q02920.1|NO70_SOYBN RecName: Full=Early nodulin-70; Short=N-70 dbj|BAA02723.1| early nodulin [Glycine max] prf||1913422C nodulin	485	515	3e-179	85	301	99.66	61.86
Vr11394_c0_seq1	1105	ref|XP_003540030.1| PREDICTED: uncharacterized protein LOC100780640 [Glycine max]	248	446	2e-154	88	237	63.62	95.56
Vr1139504_c0_seq1	462	ref|XP_003543752.1| PREDICTED: flavonoid 3-O-glucosyltransferase-like [Glycine max]	489	263	8e-83	80	153	99.35	31.29
Vr11401_c0_seq1	2206	ref|XP_004512719.1| PREDICTED: pentatricopeptide repeat-containing protein At1g62670, mitochondrial-like isoform X1 [Cicer arietinum] ref|XP_004512720.1| PREDICTED: pentatricopeptide repeat-containing protein At1g62670, mitochondrial-like isoform X2 [Cicer arietinum] ref|XP_004512721.1| PREDICTED: pentatricopeptide repeat-containing protein At1g62670, mitochondrial-like isoform X3 [Cicer arietinu…	547	676	0	60	546	74.12	99.45
Vr114032_c0_seq1	916	ref|NP_001237300.1| uncharacterized protein LOC100527781 precursor [Glycine max] gb|ACG69488.1| germin-like protein 12 [Glycine max] gb|ACU16953.1| unknown [Glycine max]	222	385	1e-131	93	202	66.16	90.99
Vr11405_c0_seq1	379	ref|XP_003542150.1| PREDICTED: probable xyloglucan endotransglucosylase/hydrolase protein 23-like [Glycine max]	293	218	4e-68	86	128	99.21	43.69
Vr1141080_c0_seq1	784	ref|XP_003548418.1| PREDICTED: probable F-box protein At3g61730-like [Glycine max]	318	347	3e-116	90	182	69.39	57.23
Vr11411_c0_seq1	2000	ref|XP_003521989.1| PREDICTED: probably inactive leucine-rich repeat receptor-like protein kinase At3g28040-like [Glycine max]	970	565	0	90	350	52.25	36.08
Vr1141282_c0_seq1	455	ref|XP_003548377.1| PREDICTED: LOW QUALITY PROTEIN: GDSL esterase/lipase 2-like [Glycine max]	299	125	8e-32	68	82	53.63	27.42
Vr1141464_c0_seq1	367	ref|XP_003547172.1| PREDICTED: uncharacterized protein LOC100787474 [Glycine max]	307	148	7e-41	76	98	79.56	31.27
Vr114169_c0_seq1	645	ref|XP_003607557.1| hypothetical protein MTR_4g079600 [Medicago truncatula] ref|XP_003637644.1| hypothetical protein MTR_096s0008 [Medicago truncatula] gb|AES84782.1| hypothetical protein MTR_096s0008 [Medicago truncatula] gb|AES89754.1| hypothetical protein MTR_4g079600 [Medicago truncatula]	114	70.1	3e-12	45	121	47.13	100
Vr1141702_c0_seq1	605	gb|AAR13317.1| gag-pol polyprotein [Phaseolus vulgaris]	1859	95.9	3e-19	43	143	68.93	7.69
Vr1141792_c0_seq1	253	ref|XP_003546812.1| PREDICTED: probable peroxidase 26-like [Glycine max]	338	157	6e-45	89	84	99.6	24.85
Vr114179_c0_seq1	258	ref|XP_003540574.1| PREDICTED: NAC domain-containing protein 7-like [Glycine max]	358	178	1e-52	95	85	98.84	23.74
Vr1142107_c0_seq1	691	ref|XP_003526313.1| PREDICTED: LOW QUALITY PROTEIN: isoprene synthase, chloroplastic-like [Glycine max]	617	423	2e-142	88	230	99.57	37.28
Vr1142150_c0_seq1	298	ref|YP_005415554.1| hypothetical protein RSPPHO_03245, partial [Rhodospirillum photometricum DSM 122] ref|WP_014413229.1| hypothetical protein, partial [Rhodospirillum photometricum] emb|CCG06584.1| unnamed protein product, partial [Rhodospirillum photometricum DSM 122]	140	121	9e-33	69	99	98.99	70.71
Vr11427_c0_seq1	537	gb|EOX91892.1| Dof-type zinc finger DNA-binding family protein [Theobroma cacao]	323	60.5	4e-08	89	28	15.27	8.67
Vr114281_c0_seq1	288	ref|XP_003523499.1| PREDICTED: auxin transporter-like protein 5-like [Glycine max]	476	113	1e-27	94	54	55.56	11.34
Vr1143015_c0_seq1	778	ref|XP_003542562.1| PREDICTED: fructose-bisphosphate aldolase, cytoplasmic isozyme-like [Glycine max]	358	380	1e-128	92	202	77.25	56.42
Vr1143196_c0_seq1	305	emb|CBJ32297.1| conserved unknown protein [Ectocarpus siliculosus]	169	106	1e-26	57	89	86.56	52.66
Vr114322_c0_seq1	496	ref|XP_003546008.1| PREDICTED: NAC domain-containing protein 8-like [Glycine max]	322	146	1e-39	68	113	62.5	34.47
Vr114341_c0_seq1	592	ref|XP_003556695.1| PREDICTED: uncharacterized protein LOC100817538 [Glycine max]	531	182	9e-51	60	186	80.07	33.71
Vr1143482_c0_seq1	606	emb|CAN75698.1| hypothetical protein VITISV_035985 [Vitis vinifera]	1105	58.2	5e-07	43	68	33.33	6.15
Vr11435_c0_seq1	382	ref|XP_003522678.1| PREDICTED: uncharacterized protein LOC100795131 [Glycine max]	235	147	2e-41	91	74	58.12	31.49
Vr1143674_c0_seq1	404	ref|XP_003553324.1| PREDICTED: uncharacterized protein LOC100811625 [Glycine max]	1135	157	1e-41	56	134	99.5	11.81
Vr114380_c0_seq1	212	ref|XP_003548613.1| PREDICTED: protein ABIL1-like [Glycine max]	311	135	4e-37	89	70	99.06	22.51
Vr1143909_c0_seq1	271	ref|XP_002510240.1| conserved hypothetical protein [Ricinus communis] gb|EEF52427.1| conserved hypothetical protein [Ricinus communis]	1078	55.1	9e-07	45	69	66.42	6.4
Vr1143944_c0_seq1	1327	gb|ACU23431.1| unknown [Glycine max] gb|ACU23476.1| unknown [Glycine max]	407	535	0	77	347	76.71	85.26
Vr1144067_c0_seq1	253	ref|XP_003548997.1| PREDICTED: LRR receptor-like serine/threonine-protein kinase GSO2-like [Glycine max]	977	110	4e-26	63	84	98.81	8.6
Vr114485_c0_seq1	810	ref|XP_003541982.1| PREDICTED: probable glucuronoxylan glucuronosyltransferase IRX7-like [Glycine max]	458	223	7e-66	74	152	54.2	33.19
Vr1144879_c0_seq1	343	ref|XP_003530720.1| PREDICTED: hydroxycinnamoyl-Coenzyme A shikimate/quinate hydroxycinnamoyltransferase-like [Glycine max]	478	72	2e-12	83	35	30.61	7.32
Vr114488_c0_seq1	643	ref|XP_003536359.1| PREDICTED: LOW QUALITY PROTEIN: MLO-like protein 6-like [Glycine max]	563	208	3e-60	81	135	58.32	23.98
Vr1144_c0_seq1	1672	ref|XP_004515972.1| PREDICTED: uncharacterized protein LOC101488858 [Cicer arietinum]	231	120	8e-28	52	128	22.67	55.41
Vr114531_c0_seq1	1196	ref|XP_003536272.1| PREDICTED: ethylene-responsive transcription factor ERF062-like [Glycine max]	387	498	3e-172	81	388	94.9	100
Vr1145329_c0_seq1	550	ref|XP_003598528.1| hypothetical protein MTR_3g014760 [Medicago truncatula] gb|AES68779.1| hypothetical protein MTR_3g014760 [Medicago truncatula]	303	56.6	7e-07	41	70	37.82	23.1
Vr114573_c0_seq1	566	gb|AER13170.1| Rpp4C2 [Phaseolus vulgaris]	2637	271	5e-80	82	188	99.29	7.05
Vr1145829_c0_seq1	896	ref|XP_003540767.1| PREDICTED: uncharacterized protein LOC100797817 [Glycine max]	639	98.2	1e-19	37	217	69.64	32.39
Vr1146240_c0_seq1	805	emb|CAN62403.1| hypothetical protein VITISV_018486 [Vitis vinifera]	107	87.8	2e-18	49	78	29.07	72.9
Vr1146368_c0_seq1	227	ref|XP_004501179.1| PREDICTED: uncharacterized protein LOC101504608 [Cicer arietinum]	443	72.4	3e-13	61	62	73.13	14
Vr11463_c0_seq1	1119	ref|XP_004491623.1| PREDICTED: putative pentatricopeptide repeat-containing protein At5g09950-like [Cicer arietinum]	1030	605	0	87	332	88.83	32.23
Vr1146493_c0_seq1	234	emb|CAN62431.1| hypothetical protein VITISV_015835 [Vitis vinifera]	1217	89.7	1e-18	64	74	89.74	6.08
Vr114651_c0_seq1	626	ref|XP_003519393.1| PREDICTED: cytochrome P450 90A1-like [Glycine max]	479	262	9e-82	93	130	61.98	27.14
Vr1147183_c0_seq1	548	ref|NP_001240916.1| uncharacterized protein LOC100789633 [Glycine max] gb|ACU19045.1| unknown [Glycine max]	110	123	1e-32	57	125	67.88	97.27
Vr1147285_c0_seq1	322	ref|XP_003517934.1| PREDICTED: chromodomain-helicase-DNA-binding protein 1-like [Glycine max]	1482	106	5e-24	54	98	89.44	6.61
Vr1147308_c0_seq1	498	ref|XP_004514016.1| PREDICTED: uncharacterized protein LOC101498582 [Cicer arietinum]	568	115	3e-27	53	86	51.81	14.96
Vr11473_c0_seq1	2464	gb|AAG00510.1| leaf senescence-associated receptor-like protein kinase [Phaseolus vulgaris]	904	1066	0	69	779	91.56	84.73
Vr1147427_c0_seq1	293	emb|CBJ28930.1| conserved unknown protein [Ectocarpus siliculosus]	443	105	1e-24	55	100	97.27	22.57
Vr114760_c0_seq1	1091	ref|NP_001235775.1| MYB transcription factor MYB82 [Glycine max] gb|ABH02838.1| MYB transcription factor MYB82 [Glycine max]	300	236	9e-72	67	238	58.39	75.67
Vr1147869_c0_seq1	399	ref|XP_003553022.1| PREDICTED: uncharacterized protein LOC100788433 [Glycine max]	1433	97.1	2e-20	43	114	81.95	7.75
Vr1148015_c0_seq1	462	ref|XP_003551138.1| PREDICTED: uncharacterized protein LOC100815866 [Glycine max]	1303	255	8e-76	78	153	99.35	11.74
Vr1148289_c0_seq1	381	ref|XP_003617392.1| SAUR1-auxin-responsive SAUR family member [Medicago truncatula] gb|AET00351.1| SAUR1-auxin-responsive SAUR family member [Medicago truncatula]	70	86.3	2e-19	58	67	52.76	95.71
Vr11482_c0_seq1	812	ref|XP_003555269.1| PREDICTED: LOW QUALITY PROTEIN: MATE efflux family protein 7-like [Glycine max]	481	321	1e-103	83	200	73.65	41.58
Vr1148335_c0_seq1	229	ref|XP_003529835.1| PREDICTED: uncharacterized protein LOC100806024 [Glycine max]	345	139	3e-38	88	76	99.56	22.03
Vr11486_c0_seq1	215	ref|XP_003525445.1| PREDICTED: uncharacterized protein LOC100776932 [Glycine max]	373	113	2e-28	84	67	92.56	17.96
Vr11489_c0_seq1	937	ref|XP_003542090.1| PREDICTED: dehydration-responsive element-binding protein 3-like [Glycine max]	211	271	4e-87	87	178	56.14	83.41
Vr1149087_c0_seq1	255	ref|XP_003536149.1| PREDICTED: ammonium transporter 1 member 2-like [Glycine max]	505	134	3e-35	96	85	100	16.83
Vr11490_c0_seq1	2292	ref|XP_003540942.1| PREDICTED: uncharacterized protein LOC100799563 [Glycine max]	929	192	4e-48	45	249	32.24	26.05
Vr1149352_c0_seq1	475	ref|XP_004496812.1| PREDICTED: protein GAMETE EXPRESSED 2-like [Cicer arietinum]	1128	184	1e-50	88	106	66.95	9.4
Vr114948_c0_seq1	287	ref|XP_003539538.1| PREDICTED: putative E3 ubiquitin-protein ligase RING1a-like [Glycine max]	500	59.7	2e-08	93	29	30.31	5.8
Vr11495_c0_seq2	913	ref|XP_003519972.1| PREDICTED: uncharacterized protein LOC100799512 [Glycine max]	277	293	5e-95	59	285	82.91	100
Vr1149761_c0_seq1	419	ref|XP_003614276.1| Receptor protein kinase-like protein [Medicago truncatula] gb|AES97234.1| Receptor protein kinase-like protein [Medicago truncatula]	1005	130	4e-32	54	139	99.05	13.53
Vr115008_c0_seq1	399	ref|XP_002311997.1| predicted protein [Populus trichocarpa] gb|EEE89364.1| predicted protein [Populus trichocarpa]	55	71.6	5e-14	67	46	34.09	83.64
Vr11500_c0_seq1	1815	ref|XP_003528183.1| PREDICTED: probable WRKY transcription factor 72-like [Glycine max]	615	460	6e-151	62	616	90.74	100
Vr1150314_c0_seq1	241	ref|XP_003534888.1| PREDICTED: putative disease resistance protein At4g11170-like [Glycine max]	1072	112	7e-27	74	80	98.76	7.37
Vr1150397_c0_seq1	403	ref|NP_001237328.1| metallothionein-II protein [Glycine max] gb|AAB71226.1| metallothionein-II protein [Glycine max]	85	88.2	5e-20	63	87	59.55	100
Vr1150766_c0_seq1	646	ref|XP_004510002.1| PREDICTED: uncharacterized protein LOC101510858 [Cicer arietinum]	2210	125	3e-29	36	229	99.38	9.59
Vr1150773_c0_seq1	560	ref|NP_001235200.1| uncharacterized protein LOC100527376 [Glycine max] gb|ACU16464.1| unknown [Glycine max]	164	276	9e-92	84	166	88.57	100
Vr1150828_c0_seq1	310	ref|XP_003520552.1| PREDICTED: uncharacterized protein LOC100794761 [Glycine max]	418	212	6e-65	93	103	99.03	24.64
Vr115085_c0_seq1	1333	ref|XP_003525464.1| PREDICTED: uncharacterized protein LOC100787604 [Glycine max]	350	409	3e-137	85	282	63.32	78.29
Vr11509_c0_seq1	2345	ref|XP_003530328.1| PREDICTED: pentatricopeptide repeat-containing protein At3g48810-like [Glycine max]	664	1069	0	77	665	84.61	100
Vr1151083_c0_seq1	263	ref|XP_003524399.1| PREDICTED: uncharacterized protein LOC100787950 [Glycine max]	1421	62	4e-09	79	34	38.78	2.39
Vr115146_c0_seq1	1195	ref|XP_003519098.1| PREDICTED: nitrate transporter 1.2-like [Glycine max]	580	469	3e-158	89	323	80.67	55.69
Vr11516_c0_seq1	494	ref|XP_003555057.1| PREDICTED: probable receptor-like protein kinase At5g39020-like [Glycine max]	700	181	2e-50	67	143	75.51	20.14
Vr1151888_c0_seq1	735	ref|XP_004494608.1| PREDICTED: uncharacterized protein LOC101501579 [Cicer arietinum]	854	82	2e-14	33	235	75.51	27.17
Vr11518_c0_seq1	2820	ref|XP_003523413.1| PREDICTED: putative pentatricopeptide repeat-containing protein At1g77010, mitochondrial-like [Glycine max]	678	1219	0	86	678	72.13	100
Vr1151992_c0_seq1	500	ref|NP_001240982.1| uncharacterized protein LOC100776076 [Glycine max] gb|ACU23011.1| unknown [Glycine max]	219	111	4e-27	68	84	42.2	38.36
Vr1152233_c0_seq1	256	ref|XP_003601846.1| Nucleotide binding site leucine-rich repeat disease resistance protein [Medicago truncatula] gb|AES72097.1| Nucleotide binding site leucine-rich repeat disease resistance protein [Medicago truncatula]	1136	104	9e-24	55	85	99.61	7.48
Vr1152283_c0_seq1	1788	emb|CAN84021.1| hypothetical protein VITISV_032575 [Vitis vinifera]	962	430	2e-135	45	543	88.42	56.44
Vr1152577_c0_seq1	321	ref|XP_002677106.1| predicted protein [Naegleria gruberi] gb|EFC44362.1| predicted protein [Naegleria gruberi]	189	130	2e-35	59	107	98.44	56.61
Vr115258_c0_seq1	516	ref|XP_003522066.1| PREDICTED: uncharacterized protein LOC100816250 [Glycine max]	418	265	2e-84	89	171	99.03	40.91
Vr1152593_c0_seq1	341	ref|XP_003516866.1| PREDICTED: phosphoenolpyruvate carboxylase 4-like [Glycine max]	1053	222	4e-65	92	113	99.41	10.73
Vr1152796_c0_seq1	349	gb|ABR27968.1| putative elongation factor 1 beta [Triatoma infestans]	223	92.4	1e-20	44	116	99.71	51.57
Vr11529_c0_seq1	1172	ref|XP_003554467.1| PREDICTED: N-acetyltransferase ESCO2-like [Glycine max]	347	92.4	7e-18	87	52	13.31	14.99
Vr1152_c0_seq1	1357	ref|XP_004514794.1| PREDICTED: uncharacterized protein LOC101503827 [Cicer arietinum]	977	60.1	1e-06	32	177	39.57	19.55
Vr11532_c0_seq1	653	gb|AFN88207.1| integrase core domain containing protein [Phaseolus vulgaris]	1387	89.7	5e-17	72	60	27.57	4.33
Vr11533_c0_seq1	232	ref|NP_001237014.1| receptor-like protein kinase 2-like precursor [Glycine max] gb|AAU10526.1| putative receptor-like protein kinase 2 [Glycine max]	999	158	6e-43	96	76	97.41	7.61
Vr115379_c0_seq1	1645	ref|NP_001237748.1| nodulin [Glycine max] gb|AAC72337.1| nodulin [Glycine max]	476	714	0	89	476	86.44	100
Vr1153842_c0_seq1	437	gb|ABA98602.2| retrotransposon protein, putative, unclassified [Oryza sativa Japonica Group]	2202	62.8	1e-08	50	54	36.61	2.32
Vr11540_c0_seq1	833	ref|XP_003538682.1| PREDICTED: ethylene-responsive transcription factor CRF2-like [Glycine max]	289	233	1e-71	64	205	72.87	59.52
Vr1154137_c0_seq1	651	ref|XP_003516696.1| PREDICTED: vacuolar amino acid transporter 1-like [Glycine max]	534	271	2e-84	77	192	87.56	35.96
Vr1154412_c0_seq1	572	ref|XP_003540761.1| PREDICTED: uncharacterized protein LOC100793050 [Glycine max]	760	180	1e-49	70	202	98.78	25.53
Vr1154579_c0_seq1	299	ref|XP_003588699.1| Pleiotropic drug resistance ABC transporter family protein [Medicago truncatula] gb|AES58950.1| Pleiotropic drug resistance ABC transporter family protein [Medicago truncatula]	1454	197	4e-56	90	99	99.33	6.81
Vr1154587_c0_seq1	630	ref|XP_003517811.1| PREDICTED: uncharacterized membrane protein C24H6.13-like [Glycine max]	604	55.5	4e-06	53	57	26.83	9.44
Vr11545_c0_seq1	806	gb|ACU19103.1| unknown [Glycine max]	401	276	3e-87	76	183	59.93	45.64
Vr11550_c0_seq1	1350	ref|XP_003553531.1| PREDICTED: probable membrane-associated kinase regulator 4-like [Glycine max]	359	410	3e-137	74	378	80.67	100
Vr1155100_c0_seq1	594	ref|XP_003543747.1| PREDICTED: zinc finger protein 2-like [Glycine max]	164	233	1e-74	85	164	80.47	98.17
Vr11551_c0_seq1	330	gb|ACV92104.1| putative protein kinase [Cucumis sativus]	238	199	1e-61	83	109	99.09	45.8
Vr1155338_c0_seq1	487	gb|EOY23198.1| Actin depolymerizing factor 7 [Theobroma cacao]	137	116	6e-30	42	130	79.67	94.16
Vr11553_c0_seq1	505	ref|XP_003538490.1| PREDICTED: uncharacterized protein LOC100811964 [Glycine max]	565	319	1e-103	84	180	99.41	31.86
Vr115577_c0_seq1	701	ref|XP_004510915.1| PREDICTED: xylem serine proteinase 1-like [Cicer arietinum]	747	368	2e-119	88	211	90.3	28.25
Vr1155833_c0_seq1	228	ref|XP_003522573.1| PREDICTED: beta-galactosidase 16-like [Glycine max]	696	94.7	1e-20	79	58	75	7.9
Vr1155_c0_seq1	335	ref|XP_003527676.1| PREDICTED: vacuolar proton translocating ATPase 100 kDa subunit-like [Glycine max]	815	220	4e-65	95	111	98.81	13.62
Vr1156135_c0_seq1	498	ref|NP_001242832.1| uncharacterized protein LOC100789743 [Glycine max] gb|ACU21395.1| unknown [Glycine max]	277	192	1e-57	70	128	72.89	45.85
Vr115616_c0_seq1	371	ref|XP_003554889.1| PREDICTED: TMV resistance protein N-like [Glycine max]	1134	203	5e-58	80	123	98.92	10.76
Vr1156187_c0_seq1	344	ref|XP_004515209.1| PREDICTED: uncharacterized protein LOC101494990 [Cicer arietinum]	166	78.2	1e-15	40	114	97.97	63.86
Vr1156366_c0_seq1	721	ref|XP_003534978.1| PREDICTED: LOW QUALITY PROTEIN: probable pectinesterase/pectinesterase inhibitor 54-like [Glycine max]	514	283	4e-89	70	204	81.55	39.69
Vr11564_c0_seq1	648	gb|ACU19103.1| unknown [Glycine max]	401	202	3e-59	80	124	56.17	30.92
Vr11569_c0_seq2	859	ref|XP_003524418.1| PREDICTED: uncharacterized protein LOC100799050 [Glycine max]	579	224	5e-65	80	132	46.1	22.8
Vr11571_c0_seq1	1211	ref|XP_003553149.1| PREDICTED: uncharacterized protein LOC100785600 [Glycine max]	143	136	7e-35	69	128	31.46	88.81
Vr11573_c0_seq1	540	ref|XP_004500924.1| PREDICTED: subtilisin-like protease-like [Cicer arietinum]	776	256	3e-77	72	166	91.85	21.39
Vr1157863_c0_seq1	431	ref|XP_003548599.1| PREDICTED: putative disease resistance protein At3g14460-like [Glycine max]	1278	206	2e-58	81	143	99.07	11.19
Vr11578_c0_seq1	1724	ref|XP_003546996.1| PREDICTED: uncharacterized protein LOC100814573 [Glycine max]	454	651	0	80	452	77.32	99.34
Vr115810_c0_seq1	287	ref|XP_003535446.1| PREDICTED: uncharacterized protein LOC100798461 [Glycine max]	567	164	7e-46	93	95	98.61	16.75
Vr1158119_c0_seq1	314	ref|XP_004300801.1| PREDICTED: disease resistance protein At4g27190-like [Fragaria vesca subsp. vesca]	1727	66.2	3e-10	37	91	84.39	5.27
Vr115830_c0_seq1	1723	ref|XP_003555478.1| PREDICTED: zinc finger protein ZAT5-like [Glycine max]	299	422	3e-141	74	337	58.21	100
Vr1158322_c0_seq1	244	ref|XP_003527265.1| PREDICTED: uncharacterized protein LOC100807232 [Glycine max]	295	120	4e-31	96	57	69.26	19.32
Vr1158452_c0_seq1	259	gb|ACU23709.1| unknown [Glycine max]	217	70.5	5e-13	65	60	69.5	27.65
Vr115860_c0_seq1	339	ref|XP_003548629.1| PREDICTED: TMV resistance protein N-like [Glycine max]	1059	131	7e-33	57	120	99.12	11.33
Vr115888_c0_seq1	3706	ref|XP_003536829.1| PREDICTED: pentatricopeptide repeat-containing protein At3g23020-like [Glycine max]	787	1331	0	82	800	64.14	99.24
Vr1159065_c0_seq1	219	ref|XP_003553324.1| PREDICTED: uncharacterized protein LOC100811625 [Glycine max]	1135	79.7	2e-15	51	72	97.72	6.34
Vr11591_c0_seq1	936	ref|NP_001236682.1| uncharacterized protein LOC100500604 [Glycine max] gb|ACU15730.1| unknown [Glycine max]	209	304	6e-100	75	209	66.35	99.04
Vr1159248_c0_seq1	793	ref|XP_003537526.1| PREDICTED: protein PRD1-like [Glycine max]	1292	429	2e-137	87	263	99.5	20.36
Vr11593_c0_seq1	351	dbj|BAA25899.1| Bd 30K [Glycine max] gb|ABC56139.1| 34 kDa maturing seed protein [Glycine max] gb|ACG59282.1| major allergen Gly m Bd 30K [Glycine max] gb|ACM89583.1| maturing seed protein [Glycine max] gb|ACO55749.1| Gly m Bd 30K allergen [Glycine max] gb|ADW08728.1| P34 allergen [Glycine max] gb|ADW08729.1| P34 allergen [Glycine max] gb|ADW08730.1| P34 allergen [Glycine max] gb|ADW08731.1| P34 …	379	90.1	3e-19	66	59	49.86	15.57
Vr115945_c0_seq1	576	ref|XP_003526969.1| PREDICTED: extended synaptotagmin-1-like [Glycine max]	536	207	2e-60	88	109	56.42	20.34
Vr11594_c0_seq1	662	ref|XP_004515937.1| PREDICTED: uncharacterized protein LOC101500644 [Cicer arietinum]	204	57.8	2e-07	48	86	38.67	42.16
Vr115969_c0_seq1	301	ref|XP_003535149.1| PREDICTED: ABC transporter B family member 1-like [Glycine max]	1343	163	5e-44	97	100	99	7.45
Vr11596_c0_seq1	650	ref|XP_004489317.1| PREDICTED: methyl-CpG-binding domain-containing protein 9-like [Cicer arietinum]	2192	139	1e-33	57	152	68.92	5.75
Vr1159_c0_seq2	1386	dbj|BAG72152.1| hypothetical protein [Lotus japonicus]	1369	124	5e-27	39	186	37.95	12.93
Vr115_c0_seq2	322	ref|XP_004499522.1| PREDICTED: enzymatic polyprotein-like [Cicer arietinum]	1006	82	9e-16	48	82	75.78	8.15
Vr11601_c0_seq2	680	gb|EMJ26441.1| hypothetical protein PRUPE_ppa001753mg [Prunus persica]	770	161	3e-42	81	103	45.15	13.38
Vr1160455_c0_seq1	324	ref|NP_001241320.1| uncharacterized protein LOC100790724 [Glycine max] gb|ACU22980.1| unknown [Glycine max]	270	120	4e-31	76	76	68.52	27.78
Vr1160543_c0_seq1	226	ref|XP_003545927.1| PREDICTED: putative Peroxidase 48-like [Glycine max]	384	67.4	1e-11	73	66	87.61	16.15
Vr1160681_c0_seq1	451	ref|XP_004514122.1| PREDICTED: uncharacterized protein LOC101494256 [Cicer arietinum]	603	78.2	4e-14	42	112	90.24	35.99
Vr1160737_c0_seq1	370	ref|XP_003592520.1| hypothetical protein MTR_1g106920 [Medicago truncatula] gb|AES62771.1| hypothetical protein MTR_1g106920 [Medicago truncatula]	89	57.8	1e-08	57	69	31.62	583.15
Vr1160779_c0_seq1	327	gb|EMT32045.1| Phosphoenolpyruvate carboxylase 1 [Aegilops tauschii]	330	224	2e-70	94	109	100	33.03
Vr11610_c0_seq1	362	ref|XP_003522066.1| PREDICTED: uncharacterized protein LOC100816250 [Glycine max]	418	124	3e-31	73	90	74.03	21.05
Vr1161186_c0_seq1	399	ref|XP_002304698.1| predicted protein [Populus trichocarpa] gb|EEE79677.1| predicted protein [Populus trichocarpa]	138	55.8	1e-07	43	67	44.36	47.1
Vr116123_c0_seq1	858	ref|XP_003532624.1| PREDICTED: vacuolar iron transporter homolog 4-like [Glycine max]	221	301	4e-99	86	219	75.29	99.1
Vr11612_c0_seq1	1687	ref|XP_003552888.1| PREDICTED: uncharacterized protein LOC100818019 [Glycine max]	676	695	0	72	539	92.53	78.85
Vr1161516_c0_seq1	561	ref|NP_001239938.1| uncharacterized protein LOC100788024 [Glycine max] gb|ACU15361.1| unknown [Glycine max]	143	151	5e-43	60	150	74.51	99.3
Vr1161761_c0_seq1	515	ref|XP_002675159.1| coronin [Naegleria gruberi] gb|EFC42415.1| coronin [Naegleria gruberi]	457	164	3e-45	49	172	99.61	37.64
Vr116194_c0_seq1	2119	ref|XP_004509600.1| PREDICTED: probable histone-lysine N-methyltransferase, H3 lysine-9 specific SUVH9-like [Cicer arietinum]	763	601	0	75	403	56.77	52.82
Vr11623_c0_seq1	756	ref|XP_003543519.1| PREDICTED: uncharacterized protein LOC100790962 [Glycine max]	98	98.2	2e-22	96	45	17.86	45.92
Vr11624_c0_seq2	256	gb|EMJ26511.1| hypothetical protein PRUPE_ppa001200mg [Prunus persica]	882	118	8e-29	82	67	77.73	7.6
Vr1162505_c0_seq1	708	ref|XP_003546793.1| PREDICTED: kinesin-related protein 3-like [Glycine max]	483	273	2e-85	80	189	79.66	39.13
Vr1163335_c0_seq1	528	gb|AGC78975.1| hypothetical protein (mitochondrion) [Vicia faba]	101	74.3	4e-14	97	37	21.02	36.63
Vr1163435_c0_seq1	274	ref|XP_003544054.1| PREDICTED: uncharacterized protein LOC100808652 [Glycine max]	463	54.3	1e-06	57	44	48.18	9.5
Vr11636_c0_seq1	628	ref|XP_004496438.1| PREDICTED: UDP-galactose transporter 2-like [Cicer arietinum]	322	300	1e-98	88	190	90.45	59.01
Vr116384_c0_seq1	253	ref|XP_004508202.1| PREDICTED: peroxisomal fatty acid beta-oxidation multifunctional protein MFP2-like [Cicer arietinum]	722	150	2e-40	85	84	98.81	11.63
Vr1163961_c0_seq1	872	ref|XP_003539421.1| PREDICTED: AP2-like ethylene-responsive transcription factor PLT2-like [Glycine max]	553	578	0	98	291	99.54	52.62
Vr1164029_c0_seq1	297	gb|EKX46434.1| large subunit ribosomal protein L36e_1, cytoplasmic [Guillardia theta CCMP2712]	140	131	1e-36	70	97	97.98	69.29
Vr11645_c0_seq1	208	ref|XP_004497380.1| PREDICTED: callose synthase 3-like [Cicer arietinum]	1951	137	2e-35	87	69	99.52	3.54
Vr1164915_c0_seq1	512	gb|EOY34680.1| Allergen-related [Theobroma cacao]	143	60.8	4e-09	56	55	32.23	33.57
Vr116545_c0_seq1	2139	ref|XP_003538644.1| PREDICTED: pentatricopeptide repeat-containing protein At4g14820-like [Glycine max]	721	1199	0	88	659	92.19	91.26
Vr1165563_c0_seq1	309	ref|XP_003530889.1| PREDICTED: uncharacterized protein LOC100793299 [Glycine max]	905	81.3	2e-15	59	106	98.38	11.6
Vr11658_c0_seq1	1720	ref|XP_004491999.1| PREDICTED: uncharacterized protein LOC101501027 [Cicer arietinum]	461	296	4e-90	43	491	84.42	98.26
Vr1165_c0_seq1	428	gb|EGB08816.1| hypothetical protein AURANDRAFT_60062 [Aureococcus anophagefferens]	94	130	4e-36	63	93	64.72	98.94
Vr11666_c0_seq1	583	ref|XP_003535465.1| PREDICTED: uncharacterized protein LOC100810711 [Glycine max]	1178	233	1e-67	92	112	57.63	9.51
Vr1167041_c0_seq1	402	emb|CAN81775.1| hypothetical protein VITISV_020071 [Vitis vinifera]	1159	82.4	2e-15	60	63	46.27	5.44
Vr116720_c0_seq1	515	ref|XP_003544404.1| PREDICTED: uncharacterized protein LOC100794846 [Glycine max]	333	94	4e-20	74	132	71.65	37.54
Vr11675_c0_seq1	829	gb|ACU17832.1| unknown [Glycine max]	342	186	7e-53	47	262	92.64	69.59
Vr116763_c0_seq1	802	ref|NP_001240994.1| uncharacterized protein LOC100807566 [Glycine max] gb|ACU19975.1| unknown [Glycine max]	221	333	5e-112	89	219	81.17	99.1
Vr116849_c0_seq1	493	ref|XP_003544853.1| PREDICTED: probable inactive receptor kinase At5g58300-like [Glycine max]	650	204	8e-59	80	169	99.19	26
Vr1168551_c0_seq1	489	ref|XP_003523623.1| PREDICTED: putative nucleobase-ascorbate transporter 10-like [Glycine max]	541	266	2e-83	80	162	99.39	29.94
Vr116879_c0_seq1	697	emb|CAN71391.1| hypothetical protein VITISV_038145 [Vitis vinifera]	579	55.5	6e-06	41	61	26.26	10.54
Vr11691_c0_seq2	646	ref|XP_003539775.1| PREDICTED: uncharacterized protein LOC100819844 [Glycine max]	84	99.8	2e-23	67	85	38.7	100
Vr1169268_c0_seq1	428	ref|NP_001237840.1| uncharacterized protein LOC100305863 [Glycine max] gb|ACU13752.1| unknown [Glycine max]	190	203	2e-63	90	111	75.93	56.32
Vr1169306_c0_seq1	951	ref|XP_003600493.1| hypothetical protein MTR_3g061850 [Medicago truncatula] gb|AES70744.1| hypothetical protein MTR_3g061850 [Medicago truncatula]	132	108	1e-25	59	107	32.91	79.55
Vr1169952_c0_seq1	484	ref|XP_003518326.1| PREDICTED: uncharacterized protein LOC100816208 [Glycine max]	1477	212	3e-60	70	155	95.66	10.49
Vr117009_c0_seq1	419	ref|XP_003535446.1| PREDICTED: uncharacterized protein LOC100798461 [Glycine max]	567	154	1e-41	93	74	52.98	13.05
Vr1171490_c0_seq1	345	emb|CAN64356.1| hypothetical protein VITISV_020633 [Vitis vinifera]	1852	65.9	4e-10	53	55	47.83	2.97
Vr1172784_c0_seq1	724	ref|XP_004499905.1| PREDICTED: uncharacterized protein LOC101491044 [Cicer arietinum]	368	60.1	1e-07	54	56	23.2	15.22
Vr11732_c0_seq2	707	ref|XP_004507912.1| PREDICTED: leucine-rich repeat-containing protein 1-like [Cicer arietinum]	412	70.9	3e-11	71	83	31.12	19.66
Vr11735_c0_seq1	1906	ref|XP_003550790.1| PREDICTED: pentatricopeptide repeat-containing protein At5g61370, mitochondrial-like [Glycine max]	451	806	0	88	437	68.68	96.9
Vr117420_c0_seq1	532	ref|XP_003520439.1| PREDICTED: UPF0481 protein At3g47200-like [Glycine max]	512	144	2e-37	59	123	68.23	24.02
Vr1174316_c0_seq1	279	ref|XP_003530776.1| PREDICTED: probable glycerophosphoryl diester phosphodiesterase 2-like [Glycine max]	727	136	3e-35	87	77	82.08	10.59
Vr117455_c0_seq1	327	gb|AFK36884.1| unknown [Medicago truncatula]	357	123	2e-31	96	54	48.93	15.13
Vr1175351_c0_seq1	270	ref|XP_003521854.1| PREDICTED: putative receptor protein kinase ZmPK1-like [Glycine max]	815	64.3	6e-10	78	40	43.33	4.91
Vr11753_c0_seq1	672	ref|XP_003524411.1| PREDICTED: uncharacterized protein LOC100794811 [Glycine max]	445	89.4	2e-17	91	44	19.35	9.89
Vr1175547_c0_seq1	505	ref|XP_004514585.1| PREDICTED: probable F-box protein At5g04010-like [Cicer arietinum]	252	102	3e-23	67	72	42.77	28.57
Vr1175879_c0_seq1	620	ref|XP_004502781.1| PREDICTED: uncharacterized calcium-binding protein At1g02270-like isoform X1 [Cicer arietinum]	452	142	2e-36	82	79	38.23	17.48
Vr117624_c0_seq1	979	ref|XP_003545372.1| PREDICTED: abscisic acid receptor PYL2-like [Glycine max]	210	347	1e-116	84	207	60.67	97.62
Vr1176255_c0_seq1	454	gb|ABN06064.1| RNA-directed DNA polymerase (Reverse transcriptase); Chromo; Zinc finger, CCHC-type; Peptidase aspartic, active site; Polynucleotidyl transferase, Ribonuclease H fold [Medicago truncatula]	1297	66.2	9e-10	58	52	34.36	4.01
Vr1176299_c0_seq1	232	ref|XP_003550829.1| PREDICTED: uncharacterized protein LOC100792806 [Glycine max]	306	145	8e-41	93	76	98.28	24.84
Vr117631_c0_seq1	272	gb|ABF96424.1| pentatricopeptide, putative [Oryza sativa Japonica Group] gb|EAZ27214.1| hypothetical protein OsJ_11153 [Oryza sativa Japonica Group]	748	102	4e-23	93	43	47.43	5.75
Vr11764_c0_seq2	1905	ref|XP_003522015.1| PREDICTED: uncharacterized protein LOC100799892 [Glycine max]	551	754	0	76	501	71.71	90.93
Vr117672_c0_seq1	328	gb|EMS59797.1| hypothetical protein TRIUR3_29224 [Triticum urartu]	744	63.9	2e-09	69	35	32.01	4.7
Vr1176747_c0_seq1	529	ref|XP_003525530.1| PREDICTED: uncharacterized protein LOC100786687 [Glycine max]	976	243	9e-72	78	155	87.9	15.68
Vr11769_c0_seq2	462	ref|XP_003519902.1| PREDICTED: probable protein phosphatase 2C 55-like [Glycine max]	388	92	2e-19	91	47	30.09	12.11
Vr1177168_c0_seq1	790	ref|XP_003555185.1| PREDICTED: F-box protein At2g39490-like [Glycine max]	439	367	4e-122	75	265	99.62	59.68
Vr117798_c0_seq1	1100	ref|XP_003520396.1| PREDICTED: transcription factor bHLH25-like [Glycine max]	377	358	5e-118	64	346	87	91.51
Vr11780_c0_seq1	1923	ref|XP_003538827.1| PREDICTED: uncharacterized WD repeat-containing protein alr3466-like [Glycine max]	458	746	0	81	449	69.63	98.03
Vr117818_c0_seq1	294	ref|XP_003544930.1| PREDICTED: expansin-A8-like [Glycine max]	254	206	1e-64	97	97	98.3	38.19
Vr1178956_c0_seq1	366	emb|CAN72095.1| hypothetical protein VITISV_009003 [Vitis vinifera]	107	108	7e-28	51	98	79.51	91.59
Vr1179119_c0_seq1	266	emb|CAN69408.1| hypothetical protein VITISV_014748 [Vitis vinifera]	1148	128	4e-32	60	88	98.5	7.67
Vr117962_c0_seq1	534	ref|NP_001240157.1| uncharacterized protein LOC100810081 [Glycine max] gb|ACU18159.1| unknown [Glycine max]	229	133	3e-35	79	80	44.57	34.93
Vr117975_c0_seq1	341	ref|XP_003523764.1| PREDICTED: sucrose transport protein SUC4-like [Glycine max]	513	182	3e-52	84	114	99.41	22.22
Vr11798_c0_seq1	920	ref|XP_003530759.1| PREDICTED: WRKY transcription factor 6-like [Glycine max]	503	198	1e-55	55	249	77.28	48.31
Vr1179_c0_seq1	247	gb|AFW79620.1| hypothetical protein ZEAMMB73_444016 [Zea mays]	130	169	4e-52	100	82	99.6	63.08
Vr11801_c0_seq1	790	ref|XP_003550998.1| PREDICTED: probable glutathione S-transferase-like [Glycine max]	218	341	3e-115	80	216	81.77	99.08
Vr11803_c0_seq1	1962	ref|XP_003545892.1| PREDICTED: G-type lectin S-receptor-like serine/threonine-protein kinase RLK1-like [Glycine max]	815	761	0	61	641	96.79	74.23
Vr1180406_c0_seq1	223	ref|XP_003528606.1| PREDICTED: uncharacterized protein LOC100784975 [Glycine max]	164	99.8	2e-24	80	74	99.55	45.12
Vr118073_c0_seq1	225	ref|XP_003549879.1| PREDICTED: flavonoid 3'-monooxygenase-like [Glycine max]	511	144	5e-39	88	74	97.78	14.48
Vr1180805_c0_seq1	363	ref|XP_003535667.1| PREDICTED: cysteine-rich receptor-like protein kinase 29-like [Glycine max]	683	154	2e-41	84	89	73.55	13.03
Vr118122_c0_seq1	423	ref|XP_004304851.1| PREDICTED: nuclear transcription factor Y subunit B-3-like [Fragaria vesca subsp. vesca]	217	97.1	5e-22	68	76	53.43	30.88
Vr118138_c0_seq1	2074	ref|XP_003534817.1| PREDICTED: DELLA protein RGL2-like [Glycine max]	595	853	0	75	600	84.67	100
Vr11813_c0_seq1	899	ref|XP_004501124.1| PREDICTED: uncharacterized protein LOC101511346 [Cicer arietinum]	238	82.4	2e-15	38	238	74.53	94.96
Vr1181470_c0_seq1	524	ref|XP_002643074.1| Hypothetical protein CBG22994 [Caenorhabditis briggsae] emb|CAP39445.1| Protein CBG22994, partial [Caenorhabditis briggsae]	475	73.6	2e-12	32	158	88.74	32.84
Vr1181626_c0_seq1	398	gb|AFN88207.1| integrase core domain containing protein [Phaseolus vulgaris]	1387	73.9	1e-12	41	118	79.9	8
Vr1182032_c0_seq1	240	ref|XP_003577818.1| PREDICTED: uncharacterized protein LOC100846456 [Brachypodium distachyon]	144	77.4	4e-16	63	59	73.75	40.97
Vr118239_c0_seq1	321	ref|XP_003523913.1| PREDICTED: transcription factor GAMYB-like [Glycine max]	510	130	2e-33	76	108	99.38	20.98
Vr1182677_c0_seq1	468	gb|AAF61092.1|AF223344_1 reverse transcriptase [Ipomoea batatas]	78	75.9	4e-15	72	46	29.49	58.97
Vr11831_c0_seq1	627	ref|XP_003544767.1| PREDICTED: uncharacterized protein LOC100816674 [Glycine max]	729	240	3e-71	82	138	65.07	18.93
Vr11832_c0_seq1	406	ref|XP_003545336.1| PREDICTED: LOB domain-containing protein 39-like [Glycine max]	171	150	5e-43	68	108	78.33	63.16
Vr118330_c0_seq1	234	ref|XP_004508504.1| PREDICTED: uncharacterized protein LOC101512447 [Cicer arietinum]	322	60.1	5e-09	63	62	54.27	13.35
Vr118366_c0_seq1	497	ref|XP_003519289.1| PREDICTED: expansin-A8-like [Glycine max]	254	139	2e-37	96	70	42.25	27.56
Vr1183759_c0_seq1	234	ref|XP_003517255.1| PREDICTED: protein RTC2-like [Glycine max]	385	152	2e-42	89	74	94.87	19.22
Vr11838_c0_seq1	2745	ref|XP_003601478.1| Receptor protein kinase-like protein [Medicago truncatula] gb|AES71729.1| Receptor protein kinase-like protein [Medicago truncatula]	900	1037	0	72	835	89.51	91.33
Vr11839_c0_seq1	901	ref|XP_004508867.1| PREDICTED: uncharacterized protein LOC101494945 [Cicer arietinum]	209	120	6e-29	43	198	62.6	84.69
Vr118414_c0_seq1	1153	ref|XP_003528650.1| PREDICTED: ethylene-responsive transcription factor ERF086-like [Glycine max]	346	152	8e-39	45	264	61.75	75.43
Vr11842_c0_seq1	1776	ref|XP_003529749.1| PREDICTED: uncharacterized protein LOC100797686 [Glycine max]	373	596	0	89	396	66.61	100
Vr11844_c0_seq1	2271	ref|XP_003521957.1| PREDICTED: probable LRR receptor-like serine/threonine-protein kinase At4g08850-like [Glycine max]	798	631	0	62	577	69.62	71.68
Vr11850_c0_seq1	2548	ref|XP_003555501.1| PREDICTED: uncharacterized protein LOC100814338 [Glycine max]	624	629	0	57	622	69.62	98.88
Vr118514_c0_seq1	989	ref|XP_003555538.1| PREDICTED: ZF-HD homeobox protein At4g24660-like [Glycine max]	200	327	5e-109	81	201	60.47	100
Vr1185774_c0_seq1	782	ref|XP_003528130.1| PREDICTED: uncharacterized protein LOC100814200 [Glycine max]	582	424	1e-142	86	260	99.49	44.67
Vr11862_c0_seq2	505	ref|XP_003542318.1| PREDICTED: nucleobase-ascorbate transporter 1-like [Glycine max]	520	189	5e-54	95	110	65.35	21.15
Vr11866_c0_seq1	293	ref|XP_003523384.1| PREDICTED: subtilisin-like protease-like [Glycine max]	770	162	2e-44	77	97	99.32	12.6
Vr11868_c0_seq1	852	ref|XP_003549899.1| PREDICTED: NAC domain-containing protein 7-like [Glycine max]	370	160	6e-43	95	77	26.88	20.81
Vr118734_c0_seq1	443	ref|XP_003527740.1| PREDICTED: uncharacterized protein LOC100801392 [Glycine max]	183	79.7	1e-15	85	46	31.15	25.14
Vr11874_c0_seq1	486	ref|XP_003537067.1| PREDICTED: cell division protein ftsZ homolog 2-1, chloroplastic-like [Glycine max]	903	108	4e-24	72	72	40.95	7.97
Vr11880_c0_seq1	446	ref|XP_003524440.1| PREDICTED: long chain acyl-CoA synthetase 4-like [Glycine max]	665	284	2e-89	89	148	99.1	22.26
Vr11881_c0_seq1	210	ref|XP_003549139.1| PREDICTED: cysteine-rich receptor-like protein kinase 25-like [Glycine max]	917	56.2	2e-07	77	31	44.29	3.38
Vr11883_c0_seq1	662	ref|XP_003517059.1| PREDICTED: probable calcium-binding protein CML25-like [Glycine max]	214	256	1e-82	70	210	83.53	97.66
Vr118855_c0_seq1	2094	ref|XP_003524206.1| PREDICTED: uncharacterized protein LOC100808625 [Glycine max]	401	641	0	80	401	56.21	100
Vr11886_c0_seq1	564	ref|XP_003521957.1| PREDICTED: probable LRR receptor-like serine/threonine-protein kinase At4g08850-like [Glycine max]	798	73.6	4e-12	66	53	27.84	6.39
Vr1188738_c0_seq1	219	ref|XP_003537401.1| PREDICTED: cysteine-rich receptor-like protein kinase 3-like, partial [Glycine max]	587	136	4e-36	89	73	99.09	12.44
Vr1188810_c0_seq1	761	ref|NP_001267515.1| uncharacterized protein LOC100786572 [Glycine max] gb|AGJ95055.1| PIN5 [Glycine max]	603	397	7e-132	76	275	99.74	43.28
Vr1188882_c0_seq1	373	ref|XP_003543669.1| PREDICTED: exocyst complex component 7-like isoform 2 [Glycine max]	627	185	7e-53	94	96	77.21	15.31
Vr118968_c0_seq1	274	gb|ACU19263.1| unknown [Glycine max]	208	190	5e-59	100	91	98.91	43.75
Vr1189987_c0_seq1	700	ref|XP_003549327.1| PREDICTED: formin-like protein 18-like [Glycine max]	1362	439	4e-141	97	211	90.43	15.49
Vr11903_c0_seq1	1141	ref|XP_003546546.1| PREDICTED: uncharacterized protein LOC100785884 [Glycine max]	190	293	3e-95	88	186	47.94	97.37
Vr119087_c0_seq1	279	ref|XP_003538736.1| PREDICTED: uncharacterized protein LOC100810562 [Glycine max]	1420	102	9e-23	50	127	99.28	8.94
Vr11910_c0_seq1	1547	ref|XP_003527604.1| PREDICTED: uncharacterized protein LOC100807596 [Glycine max]	315	484	4e-166	86	321	61.93	100
Vr119119_c0_seq1	1252	ref|XP_003520848.1| PREDICTED: zinc finger CCCH domain-containing protein 44-like [Glycine max]	620	428	4e-141	62	386	85.54	58.87
Vr119183_c0_seq1	219	ref|XP_004291329.1| PREDICTED: prolyl 4-hydroxylase subunit alpha-2-like [Fragaria vesca subsp. vesca]	308	141	4e-39	83	72	98.63	23.38
Vr119185_c0_seq1	575	gb|ABD96566.1| Rhg4-like receptor kinase II [Glycine max]	921	138	4e-34	78	113	58.61	12.27
Vr11922_c0_seq2	2313	emb|CAN70085.1| hypothetical protein VITISV_003006 [Vitis vinifera]	635	822	0	63	634	81.63	97.64
Vr1193011_c0_seq1	648	ref|XP_003520384.1| PREDICTED: uncharacterized protein LOC100795634 [Glycine max]	1815	87.4	3e-16	44	156	35.19	18.84
Vr11931_c0_seq1	286	ref|XP_004507092.1| PREDICTED: transcription factor MYB46-like [Cicer arietinum]	331	184	4e-55	88	97	98.95	29.31
Vr1193716_c0_seq1	1091	ref|XP_003517696.1| PREDICTED: uncharacterized protein At4g38062-like [Glycine max]	704	336	3e-105	68	321	81.67	45.31
Vr1193795_c0_seq1	1383	emb|CAN78154.1| hypothetical protein VITISV_032622 [Vitis vinifera]	1250	746	0	84	424	91.83	33.92
Vr1193_c0_seq1	714	gb|EQC33641.1| 50S ribosomal protein L22 [Saprolegnia diclina VS20]	188	199	2e-60	57	189	79.13	98.94
Vr1194334_c0_seq1	354	gb|ABQ95658.1| auxin efflux carrier, partial [Malus domestica]	483	118	3e-29	98	57	47.74	11.8
Vr1194454_c0_seq1	307	ref|XP_003519880.1| PREDICTED: putative receptor-like protein kinase At3g47110-like [Glycine max]	426	101	2e-23	70	102	99.67	23.94
Vr119463_c0_seq1	960	ref|XP_003554126.1| PREDICTED: uncharacterized protein LOC100808231 [Glycine max]	168	116	7e-28	53	133	35	79.17
Vr11953_c0_seq1	943	ref|XP_003524385.1| PREDICTED: lipase 3-like [Glycine max]	681	394	9e-129	88	232	72.64	34.07
Vr1195491_c0_seq1	568	ref|XP_003535047.1| PREDICTED: uncharacterized protein LOC100781461 [Glycine max]	310	72	4e-12	69	49	25.53	15.81
Vr119621_c0_seq1	756	ref|XP_003518617.1| PREDICTED: uncharacterized protein LOC100810515 [Glycine max]	164	196	2e-59	72	165	62.3	100
Vr1196338_c0_seq1	414	ref|XP_004517047.1| PREDICTED: uncharacterized protein LOC101507913, partial [Cicer arietinum]	763	56.2	9e-07	60	47	33.33	6.16
Vr1196351_c0_seq1	374	ref|XP_003538801.1| PREDICTED: isoflavone 2'-hydroxylase-like [Glycine max]	588	204	3e-60	84	104	83.42	17.69
Vr11963_c0_seq1	253	ref|XP_003528132.1| PREDICTED: manganese-dependent ADP-ribose/CDP-alcohol diphosphatase-like [Glycine max]	320	89	1e-19	77	52	61.66	16.25
Vr119643_c0_seq1	701	ref|XP_003551522.1| PREDICTED: copper transporter 1-like [Glycine max]	150	256	2e-83	94	150	64.19	100
Vr11967_c0_seq1	1961	ref|XP_003556065.1| PREDICTED: uncharacterized protein LOC100814342 [Glycine max]	468	679	0	82	472	70.98	100
Vr119683_c0_seq1	640	ref|XP_003523913.1| PREDICTED: transcription factor GAMYB-like [Glycine max]	510	367	3e-122	81	213	99.84	41.76
Vr119749_c0_seq1	1148	ref|XP_003518944.1| PREDICTED: peroxidase 3-like [Glycine max]	322	594	0	89	322	83.45	100
Vr11974_c0_seq1	1232	ref|XP_004499590.1| PREDICTED: uncharacterized protein LOC101506525 [Cicer arietinum]	293	200	3e-57	47	232	43.91	79.18
Vr1198036_c0_seq1	414	ref|NP_001237398.1| uncharacterized protein LOC100500396 [Glycine max] gb|ACU15467.1| unknown [Glycine max]	155	178	4e-54	66	137	99.28	88.39
Vr11983_c0_seq1	487	ref|XP_003530307.1| PREDICTED: dehydration-responsive element-binding protein 2C-like [Glycine max]	352	214	1e-65	92	124	75.98	35.23
Vr1199285_c0_seq1	719	gb|AFN88207.1| integrase core domain containing protein [Phaseolus vulgaris]	1387	57.4	2e-06	38	118	44.78	8.51
Vr1199840_c0_seq1	687	sp|P39865.1|NIA1_PHAVU RecName: Full=Nitrate reductase [NADH] 1; Short=NR-1 emb|CAA37672.1| nitrate reductase [Phaseolus vulgaris]	881	400	3e-130	88	228	99.56	25.88
Vr1200151_c0_seq1	1267	ref|XP_004510002.1| PREDICTED: uncharacterized protein LOC101510858 [Cicer arietinum]	2210	128	3e-28	51	118	27.47	5.34
Vr120049_c0_seq1	370	ref|XP_003545257.1| PREDICTED: uncharacterized protein LOC100790814 [Glycine max]	1154	203	6e-58	88	125	99.73	10.83
Vr12008_c0_seq1	400	ref|XP_003550990.1| PREDICTED: ABC transporter B family member 11-like [Glycine max]	1254	216	2e-62	75	133	99.75	10.61
Vr12013_c0_seq1	450	ref|XP_003529587.1| PREDICTED: monothiol glutaredoxin-S10-like [Glycine max]	102	177	2e-54	93	90	60	88.24
Vr1201494_c0_seq1	244	gb|AAD41407.1|AF159632_1 cytosolic ascorbate peroxidase [Fragaria x ananassa] gb|AAD41408.1|AF159633_1 cytosolic ascorbate peroxidase [Fragaria x ananassa] gb|AAD43338.1| cytosolic ascorbate peroxidase APX26 [Fragaria x ananassa]	250	63.9	1e-10	97	32	38.52	12.8
Vr12016_c0_seq1	631	ref|XP_003537049.1| PREDICTED: serine/threonine-protein kinase KIPK-like [Glycine max]	863	111	1e-24	89	61	29	7.07
Vr120187_c0_seq1	1183	ref|XP_004515892.1| PREDICTED: uncharacterized mitochondrial protein AtMg00810-like [Cicer arietinum]	351	116	5e-26	40	162	36.01	46.15
Vr1201895_c0_seq1	411	ref|XP_002674234.1| predicted protein [Naegleria gruberi] gb|EFC41490.1| predicted protein [Naegleria gruberi]	142	197	1e-61	68	137	100	96.48
Vr12018_c0_seq1	314	ref|XP_003589079.1| U-box domain-containing protein [Medicago truncatula] gb|AES59330.1| U-box domain-containing protein [Medicago truncatula]	336	53.1	3e-06	78	32	29.94	9.52
Vr1202065_c0_seq1	281	ref|XP_002178302.1| predicted protein [Phaeodactylum tricornutum CCAP 1055/1] gb|EEC49967.1| predicted protein [Phaeodactylum tricornutum CCAP 1055/1]	408	98.2	2e-22	61	76	81.14	18.63
Vr120207_c0_seq1	594	ref|XP_003523884.1| PREDICTED: NAC domain-containing protein 7-like [Glycine max]	361	182	2e-52	90	109	54.71	30.19
Vr12022_c1_seq1	726	emb|CAN77372.1| hypothetical protein VITISV_026174 [Vitis vinifera]	585	99.8	1e-20	42	130	53.44	22.22
Vr12023_c0_seq1	767	ref|XP_003521793.1| PREDICTED: BTB/POZ domain-containing protein POB1-like [Glycine max]	553	370	5e-122	92	189	73.66	34.18
Vr1202758_c0_seq1	211	ref|XP_003547107.1| PREDICTED: DNA polymerase V-like [Glycine max]	1262	99	5e-22	82	62	88.15	4.91
Vr12028_c0_seq1	656	ref|XP_003524467.1| PREDICTED: elicitor-responsive protein 3-like [Glycine max]	146	217	2e-68	71	142	64.94	97.26
Vr1202_c0_seq1	1115	ref|XP_003544170.1| PREDICTED: probable glycerol-3-phosphate acyltransferase 3-like [Glycine max]	511	553	0	77	363	95.78	71.04
Vr1203102_c0_seq1	346	gb|AFK36772.1| unknown [Medicago truncatula]	360	57.8	1e-07	54	52	44.51	14.44
Vr12033_c0_seq2	1659	ref|XP_003618076.1| Phenylalanine ammonia-lyase [Medicago truncatula] gb|AET01035.1| Phenylalanine ammonia-lyase [Medicago truncatula]	708	613	0	91	360	64.98	50.85
Vr12037_c0_seq1	1052	ref|XP_003548415.1| PREDICTED: uncharacterized protein LOC100796285 [Glycine max]	1308	364	1e-111	76	299	84.51	22.86
Vr120417_c0_seq1	1082	ref|XP_003537561.1| PREDICTED: uncharacterized protein LOC100805400 [Glycine max]	240	324	1e-106	80	241	64.42	99.17
Vr120429_c0_seq1	277	ref|XP_004494720.1| PREDICTED: myosin-H heavy chain-like [Cicer arietinum]	1538	142	6e-37	79	92	99.64	5.98
Vr1204783_c0_seq1	335	ref|XP_003537287.1| PREDICTED: uncharacterized protein LOC100782226 [Glycine max]	477	95.1	9e-21	77	52	45.97	10.9
Vr12051_c0_seq2	947	ref|XP_003552895.1| PREDICTED: cysteine-rich receptor-like protein kinase 42-like [Glycine max]	649	379	1e-123	74	276	87.12	38.37
Vr12052_c0_seq1	877	ref|NP_001241443.1| uncharacterized protein LOC100806363 precursor [Glycine max] gb|ACU23205.1| unknown [Glycine max]	216	216	6e-66	79	135	46.18	61.57
Vr12056_c0_seq1	834	ref|XP_003516666.1| PREDICTED: uncharacterized protein LOC100795588 [Glycine max]	1404	89.4	2e-16	55	135	46.52	9.26
Vr1206218_c0_seq1	338	ref|XP_003555141.1| PREDICTED: glycerol-3-phosphate dehydrogenase [NAD+]-like [Glycine max]	383	82.4	2e-16	88	41	36.39	10.7
Vr1206465_c0_seq1	284	ref|XP_004514016.1| PREDICTED: uncharacterized protein LOC101498582 [Cicer arietinum]	568	79	5e-15	39	93	98.24	16.37
Vr12064_c0_seq1	1146	ref|XP_003544684.1| PREDICTED: uncharacterized protein LOC100816511 [Glycine max]	227	354	2e-118	84	222	54.8	97.8
Vr12069_c0_seq1	862	ref|XP_003553577.1| PREDICTED: uncharacterized protein LOC100807336 [Glycine max]	459	163	4e-43	93	86	29.7	18.74
Vr12076_c0_seq2	445	ref|XP_003547899.1| PREDICTED: isocitrate dehydrogenase [NAD] regulatory subunit 1, mitochondrial-like [Glycine max]	363	289	1e-94	93	148	99.78	40.77
Vr1207885_c0_seq1	242	ref|XP_003555170.1| PREDICTED: uncharacterized protein LOC100776005 [Glycine max]	752	75.1	8e-14	57	81	99.17	10.37
Vr12079_c0_seq1	217	gb|EOA20695.1| hypothetical protein CARUB_v10001008mg, partial [Capsella rubella]	431	88.6	4e-19	100	39	53.92	9.05
Vr12081_c0_seq1	445	ref|XP_003536499.1| PREDICTED: mitochondrial Rho GTPase 1-like [Glycine max]	650	95.5	5e-20	93	46	30.56	7.08
Vr120833_c0_seq1	1879	gb|EMJ16211.1| hypothetical protein PRUPE_ppa002495mg [Prunus persica]	666	717	0	61	547	87.33	81.98
Vr12088_c0_seq1	296	ref|XP_003548963.1| PREDICTED: pentatricopeptide repeat-containing protein At1g62670, mitochondrial-like [Glycine max]	520	119	1e-29	60	102	98.65	19.62
Vr1208941_c0_seq1	265	ref|XP_003599867.1| hypothetical protein MTR_3g048220 [Medicago truncatula] gb|AES70118.1| hypothetical protein MTR_3g048220 [Medicago truncatula]	674	61.6	5e-09	41	63	71.32	9.35
Vr1208_c0_seq1	1104	ref|XP_003547650.1| PREDICTED: uncharacterized protein At4g15970-like [Glycine max]	331	435	8e-149	73	293	79.44	85.5
Vr1209023_c0_seq1	229	gb|AAR13317.1| gag-pol polyprotein [Phaseolus vulgaris]	1859	129	2e-32	72	76	99.56	4.09
Vr12090_c0_seq1	486	ref|XP_003522100.1| PREDICTED: protein kinase APK1B, chloroplastic-like [Glycine max]	414	70.5	2e-11	83	41	25.31	9.9
Vr12094_c0_seq1	611	ref|XP_003547957.1| PREDICTED: mitochondrial folate transporter/carrier-like [Glycine max]	314	65.9	8e-10	86	36	17.68	11.46
Vr120952_c0_seq1	447	ref|XP_003538490.1| PREDICTED: uncharacterized protein LOC100811964 [Glycine max]	565	111	9e-26	66	128	77.18	22.65
Vr1209843_c0_seq1	223	gb|ADI19371.1| hypothetical protein [uncultured Spirochaetales bacterium HF0500_06B09]	160	84	2e-18	57	87	99.55	53.12
Vr121002_c0_seq1	668	gb|ACU20383.1| unknown [Glycine max]	202	198	6e-60	71	128	57.49	63.37
Vr12105_c0_seq2	1040	ref|NP_001242722.1| uncharacterized protein LOC100791247 [Glycine max] gb|ACU24109.1| unknown [Glycine max]	298	445	2e-153	79	297	84.9	97.32
Vr121078_c0_seq1	281	ref|XP_003541025.1| PREDICTED: solute carrier family 22 member 15-like [Glycine max]	885	73.2	6e-13	71	51	51.6	5.76
Vr12108_c0_seq1	622	ref|XP_003526261.1| PREDICTED: receptor-like protein kinase HSL1-like [Glycine max]	990	244	1e-71	85	137	65.76	13.84
Vr121102_c0_seq1	1111	ref|XP_003520183.1| PREDICTED: formin-like protein 1-like [Glycine max]	880	115	1e-24	66	229	57.61	25.34
Vr12111_c0_seq1	477	ref|XP_003519999.1| PREDICTED: uncharacterized protein LOC100815530 [Glycine max]	1233	85.9	2e-16	75	53	32.91	4.3
Vr12115_c0_seq2	1404	ref|XP_003544687.1| PREDICTED: esterase-like [Glycine max]	395	598	0	80	365	77.42	91.65
Vr12117_c0_seq1	892	ref|XP_003547160.1| PREDICTED: ethylene-responsive transcription factor ERF091-like [Glycine max]	266	367	5e-124	79	252	79.82	94.36
Vr12119_c0_seq1	848	ref|XP_003518016.1| PREDICTED: uncharacterized protein LOC100807480 [Glycine max]	192	266	1e-85	82	155	54.13	80.73
Vr12120_c0_seq1	1574	ref|XP_003539747.1| PREDICTED: 125 kDa kinesin-related protein-like [Glycine max]	1033	803	0	85	477	90.91	45.6
Vr1212624_c0_seq1	623	gb|EGW14586.1| Argininosuccinate synthase [Cricetulus griseus]	242	356	1e-121	99	183	88.12	75.62
Vr121275_c0_seq1	427	ref|XP_003528998.1| PREDICTED: uncharacterized protein LOC100785333 [Glycine max]	483	57.4	3e-07	74	39	27.4	7.87
Vr121276_c0_seq1	249	ref|XP_004505810.1| PREDICTED: probable disease resistance RPP8-like protein 2-like [Cicer arietinum]	1592	82.8	3e-16	52	86	97.99	5.4
Vr12131_c0_seq1	430	ref|XP_003617256.1| hypothetical protein MTR_5g089580 [Medicago truncatula] gb|AET00215.1| hypothetical protein MTR_5g089580 [Medicago truncatula]	88	50.1	7e-06	48	58	38.6	65.91
Vr12139_c0_seq2	788	ref|XP_003546449.1| PREDICTED: uncharacterized membrane protein At1g06890-like isoform 2 [Glycine max]	289	245	2e-76	81	144	54.57	49.83
Vr12140_c0_seq2	410	gb|AAB03843.2| aspartic proteinase [Vigna unguiculata] gb|AAQ14346.1| aspartic proteinase [Vigna unguiculata]	513	82	1e-15	56	75	54.88	9.55
Vr1214522_c0_seq1	582	dbj|BAG68926.1| cytochrome P450 88D3 [Medicago truncatula]	492	277	1e-87	67	191	98.45	38.82
Vr1214692_c0_seq1	304	ref|NP_001236462.1| uncharacterized protein LOC100306539 precursor [Glycine max] gb|ACU14756.1| unknown [Glycine max]	122	103	6e-26	71	65	64.14	53.28
Vr12148_c0_seq1	319	ref|XP_003546356.1| PREDICTED: 40S ribosomal protein S21-like [Glycine max] gb|ACU13587.1| unknown [Glycine max]	82	73.9	5e-15	91	34	31.97	41.46
Vr1215121_c0_seq1	275	ref|XP_003537111.1| PREDICTED: probable receptor protein kinase TMK1-like [Glycine max]	950	126	2e-31	66	90	98.18	9.47
Vr12152_c0_seq1	1176	gb|ABK94898.1| unknown [Populus trichocarpa]	199	169	6e-47	94	96	24.32	48.24
Vr1216243_c0_seq1	289	ref|XP_003555057.1| PREDICTED: probable receptor-like protein kinase At5g39020-like [Glycine max]	700	85.5	3e-17	54	99	99.65	13.86
Vr12163_c0_seq1	1633	ref|XP_003536615.1| PREDICTED: UDP-glycosyltransferase 84B1-like [Glycine max]	477	782	0	83	467	84.94	97.9
Vr12166_c0_seq1	1018	ref|XP_004306845.1| PREDICTED: probable xyloglucan endotransglucosylase/hydrolase protein 27-like [Fragaria vesca subsp. vesca]	215	276	1e-88	68	203	59.82	94.42
Vr1217481_c0_seq1	503	ref|XP_003546962.1| PREDICTED: putative leucine-rich repeat receptor-like protein kinase At2g19210-like [Glycine max]	875	189	8e-53	79	113	67	12.91
Vr121767_c0_seq1	2618	ref|XP_003534842.1| PREDICTED: pentatricopeptide repeat-containing protein At5g50990-like [Glycine max]	569	903	0	85	501	57.33	88.05
Vr12177_c0_seq1	274	ref|XP_003527487.1| PREDICTED: homeobox-leucine zipper protein HDG2-like [Glycine max]	729	183	3e-52	95	91	98.91	12.48
Vr12178_c0_seq1	1094	ref|XP_003535827.1| PREDICTED: carnitinyl-CoA dehydratase-like [Glycine max]	249	275	2e-87	78	231	62.61	92.77
Vr121799_c0_seq1	456	ref|XP_003523673.1| PREDICTED: uncharacterized protein LOC100818588 [Glycine max]	305	57.4	2e-07	87	30	19.74	9.84
Vr12185_c0_seq1	476	ref|XP_003616146.1| hypothetical protein MTR_5g076600 [Medicago truncatula] gb|AES99104.1| hypothetical protein MTR_5g076600 [Medicago truncatula]	119	105	6e-26	83	58	36.55	48.74
Vr1218774_c0_seq1	277	gb|AFK47139.1| unknown [Lotus japonicus]	348	115	1e-28	65	85	91.34	24.43
Vr1219025_c0_seq1	301	ref|XP_003539595.1| PREDICTED: probable ubiquitin-conjugating enzyme E2 25-like [Glycine max]	695	144	3e-38	66	99	98.67	14.24
Vr1219117_c0_seq1	237	ref|XP_004503819.1| PREDICTED: (+)-neomenthol dehydrogenase-like [Cicer arietinum]	313	155	3e-44	94	78	98.73	24.92
Vr12191_c0_seq1	1437	ref|XP_003553219.1| PREDICTED: probable serine/threonine-protein kinase WNK4-like [Glycine max]	610	376	3e-120	91	198	41.34	32.46
Vr12194_c0_seq1	1220	ref|NP_001237045.1| uncharacterized protein LOC100526996 [Glycine max] gb|ACU16033.1| unknown [Glycine max]	191	295	2e-95	90	191	45.82	100
Vr12196_c0_seq1	1529	ref|XP_003549312.1| PREDICTED: two-component response regulator ARR12-like [Glycine max]	667	578	0	69	425	81.49	63.57
Vr12198_c0_seq1	360	ref|XP_003538735.1| PREDICTED: probable pectinesterase 68-like [Glycine max]	358	139	4e-37	96	67	55.83	18.72
Vr12199_c0_seq1	1307	ref|XP_003553059.1| PREDICTED: WRKY transcription factor 6-like [Glycine max]	427	192	1e-52	73	187	40.17	43.09
Vr1219_c0_seq1	654	ref|XP_003520384.1| PREDICTED: uncharacterized protein LOC100795634 [Glycine max]	1815	59.7	2e-07	78	36	16.21	1.98
Vr1220031_c0_seq1	822	ref|XP_003518453.1| PREDICTED: protein FAM91A1-like [Glycine max]	1009	327	1e-100	70	274	99.39	24.88
Vr1220043_c0_seq1	792	ref|XP_003541968.1| PREDICTED: uncharacterized protein LOC100798012 [Glycine max]	643	265	2e-80	76	211	75.51	32.35
Vr122011_c0_seq1	681	ref|XP_002272604.1| PREDICTED: uncharacterized protein LOC100258722 [Vitis vinifera] emb|CAN82078.1| hypothetical protein VITISV_042760 [Vitis vinifera] emb|CBI34468.3| unnamed protein product [Vitis vinifera]	95	160	1e-46	82	94	41.12	98.95
Vr1220152_c0_seq1	416	ref|XP_004253422.1| PREDICTED: uncharacterized protein LOC101257159, partial [Solanum lycopersicum]	135	86.3	1e-18	98	43	31.01	31.85
Vr1220413_c0_seq1	293	ref|NP_001235197.1| uncharacterized protein LOC100306448 [Glycine max] gb|ACU14628.1| unknown [Glycine max]	147	140	3e-40	93	72	73.04	48.98
Vr12207_c0_seq1	1471	ref|XP_003545350.1| PREDICTED: uncharacterized protein LOC100805484 [Glycine max]	362	206	1e-57	68	187	37.39	50.55
Vr122085_c0_seq1	656	ref|XP_004497380.1| PREDICTED: callose synthase 3-like [Cicer arietinum]	1951	254	6e-74	98	127	58.08	6.46
Vr12211_c0_seq1	218	ref|NP_001241397.1| uncharacterized protein LOC100808660 [Glycine max] gb|ACU18682.1| unknown [Glycine max]	212	79.7	1e-16	74	46	62.39	21.7
Vr1221852_c0_seq1	299	gb|AER13168.1| Rpp4C5 [Phaseolus vulgaris]	2670	189	9e-53	90	99	99.33	3.71
Vr122187_c0_seq1	499	gb|AAB61014.1| A_IG002N01.1 gene product [Arabidopsis thaliana]	177	90.5	1e-19	65	72	39.28	40.68
Vr12235_c0_seq2	438	gb|ACU17943.1| unknown [Glycine max]	350	163	4e-46	96	81	55.02	23.14
Vr12236_c0_seq1	933	gb|EOY24478.1| Calcium-binding EF-hand family protein [Theobroma cacao]	147	255	1e-81	82	147	47.27	100
Vr122427_c0_seq1	628	ref|XP_002320393.1| predicted protein [Populus trichocarpa] gb|EEE98708.1| predicted protein [Populus trichocarpa]	64	55.5	1e-07	56	45	21.5	70.31
Vr12248_c0_seq1	252	ref|XP_003545091.1| PREDICTED: SEC14 cytosolic factor-like [Glycine max]	322	142	4e-39	94	83	98.02	25.78
Vr1225766_c0_seq1	351	ref|XP_003593416.1| Cysteine-rich receptor-like protein kinase [Medicago truncatula] gb|AES63667.1| Cysteine-rich receptor-like protein kinase [Medicago truncatula]	168	132	2e-36	59	116	99.15	66.07
Vr122595_c0_seq1	1454	ref|NP_001267497.1| uncharacterized protein LOC100500303 [Glycine max] gb|AFU35565.1| DRE-binding protein 2D;2 [Glycine max]	527	537	0	74	420	85.08	77.42
Vr12259_c0_seq2	518	ref|XP_003532408.1| PREDICTED: putative copper-transporting ATPase 3-like [Glycine max]	950	179	7e-49	87	97	56.18	10.21
Vr12260_c0_seq1	540	ref|NP_001235941.1| uncharacterized protein LOC100526916 precursor [Glycine max] gb|ACU15937.1| unknown [Glycine max]	142	232	5e-75	87	123	68.33	86.62
Vr122692_c0_seq1	1271	ref|XP_003537664.1| PREDICTED: uncharacterized protein LOC100816246 [Glycine max]	364	558	0	80	328	77.42	89.56
Vr12273_c0_seq1	2424	ref|XP_003532632.1| PREDICTED: uncharacterized protein LOC100806745 [Glycine max]	415	406	2e-130	67	418	48.06	99.28
Vr1227554_c0_seq1	304	ref|XP_003544653.1| PREDICTED: uncharacterized protein LOC100798030 [Glycine max]	315	59.3	2e-08	67	67	66.12	21.27
Vr12287_c0_seq1	648	ref|XP_003535285.1| PREDICTED: glucomannan 4-beta-mannosyltransferase 9-like [Glycine max]	511	182	5e-51	84	103	47.38	19.96
Vr12291_c0_seq1	479	ref|XP_003545546.1| PREDICTED: uncharacterized protein LOC100813676 [Glycine max]	68	96.3	5e-23	85	65	40.71	95.59
Vr12296_c0_seq1	542	ref|XP_003516410.1| PREDICTED: probable WRKY transcription factor 33 [Glycine max]	506	55.1	4e-06	51	57	56.46	5.93
Vr12298_c0_seq2	1074	ref|XP_003556814.1| PREDICTED: transcription factor GAMYB-like [Glycine max]	492	134	4e-32	69	107	29.7	21.75
Vr12299_c0_seq1	1091	ref|XP_003547421.1| PREDICTED: uncharacterized protein LOC100806558 [Glycine max]	255	469	2e-163	97	230	63.06	90.2
Vr12301_c0_seq2	796	ref|XP_003526584.1| PREDICTED: uncharacterized protein LOC100526918 [Glycine max]	111	146	1e-40	77	96	34.67	86.49
Vr12303_c0_seq1	1281	emb|CAB17077.1| cysteine proteinase precursor [Phaseolus vulgaris]	377	659	0	91	377	88.29	100
Vr12305_c0_seq1	1697	ref|XP_003523236.1| PREDICTED: histone-lysine N-methyltransferase ATXR5-like [Glycine max]	375	381	4e-124	82	225	39.78	58.13
Vr123067_c0_seq1	443	ref|XP_003532956.1| PREDICTED: G-type lectin S-receptor-like serine/threonine-protein kinase RLK1-like [Glycine max]	816	164	2e-44	70	107	72.46	13.11
Vr123170_c0_seq1	434	dbj|BAJ61452.1| R2R3-MYB transcription factor [Lupinus albus]	256	126	7e-33	58	165	99.08	64.45
Vr12319_c0_seq2	1001	ref|XP_003534675.1| PREDICTED: uncharacterized protein At5g23160-like [Glycine max]	253	179	9e-51	61	246	71.33	96.05
Vr12321_c0_seq1	527	ref|XP_003530805.1| PREDICTED: SEC14 cytosolic factor-like [Glycine max]	288	144	7e-39	70	103	55.98	35.76
Vr123225_c0_seq1	232	gb|AGS41513.1| HC-Pro, partial [Bean common mosaic virus strain peanut stripe]	457	166	2e-47	99	77	98.71	16.85
Vr123227_c0_seq1	696	ref|XP_003522430.1| PREDICTED: ribonuclease J-like [Glycine max]	888	170	5e-45	94	86	37.07	9.68
Vr1232286_c0_seq1	256	emb|CAN81621.1| hypothetical protein VITISV_017578 [Vitis vinifera]	107	56.6	1e-08	57	49	57.42	45.79
Vr12323_c0_seq1	946	ref|XP_003545985.1| PREDICTED: polygalacturonase-like [Glycine max]	437	480	1e-165	81	287	90.8	65.22
Vr12326_c0_seq2	706	ref|XP_002273993.2| PREDICTED: uncharacterized protein LOC100256775 [Vitis vinifera]	759	96.3	3e-19	86	57	65.3	20.16
Vr1232989_c0_seq1	993	ref|XP_004517047.1| PREDICTED: uncharacterized protein LOC101507913, partial [Cicer arietinum]	763	66.2	7e-09	44	77	22.96	10.09
Vr12329_c0_seq1	643	ref|XP_003528843.1| PREDICTED: E3 ubiquitin-protein ligase RHA1B-like [Glycine max]	169	118	9e-30	49	159	72.32	88.17
Vr12331_c0_seq1	2146	ref|XP_003533005.1| PREDICTED: uncharacterized protein LOC100807464 isoform 2 [Glycine max]	834	1043	0	90	632	88.35	75.18
Vr12334_c0_seq1	2025	ref|XP_003539029.1| PREDICTED: RING-H2 finger protein ATL65-like [Glycine max]	399	506	4e-171	89	377	54.81	94.49
Vr1233849_c0_seq1	888	ref|XP_003545609.1| PREDICTED: E3 ubiquitin-protein ligase HERC2-like [Glycine max]	576	346	9e-112	72	221	74.32	38.37
Vr123538_c0_seq1	934	ref|XP_003528365.1| PREDICTED: pleiotropic drug resistance protein 1-like [Glycine max]	1426	501	6e-163	89	262	84.15	18.37
Vr12353_c0_seq2	331	ref|XP_003529111.1| PREDICTED: putative peptide/nitrate transporter At2g37900-like [Glycine max]	593	154	5e-42	88	83	75.23	14
Vr12362_c0_seq1	1728	gb|ABB30164.1| sucrose transport protein SUT1 [Phaseolus vulgaris]	503	811	0	87	507	87.73	100
Vr12363_c0_seq1	305	emb|CAA78034.1| 70-kD heat shock protein [Solanum tuberosum]	84	103	3e-26	92	50	48.52	59.52
Vr123674_c0_seq1	1611	ref|XP_003542575.1| PREDICTED: protein CHUP1, chloroplastic-like [Glycine max]	438	392	1e-127	67	435	71.69	97.72
Vr1237478_c0_seq1	528	ref|XP_003542718.1| PREDICTED: cellulose synthase-like protein G2-like [Glycine max]	736	311	1e-98	83	175	99.05	23.78
Vr12376_c0_seq1	756	ref|XP_003517421.1| PREDICTED: probable pectinesterase 68-like [Glycine max]	363	398	2e-135	84	234	91.4	64.19
Vr12377_c0_seq1	334	ref|XP_003553629.1| PREDICTED: ABC transporter G family member 22-like [Glycine max]	736	140	2e-36	95	111	99.1	15.08
Vr12378_c0_seq1	2908	ref|XP_003544296.1| PREDICTED: pentatricopeptide repeat-containing protein At1g19720-like [Glycine max]	945	1427	0	87	826	84.73	87.3
Vr123799_c0_seq1	300	ref|XP_003556487.1| PREDICTED: 5'-3' exoribonuclease 4-like [Glycine max]	931	114	4e-27	93	56	56	6.02
Vr12386_c0_seq1	691	ref|XP_003541938.1| PREDICTED: uncharacterized protein LOC100779943 [Glycine max]	470	255	6e-79	84	139	60.06	29.57
Vr12393_c0_seq1	241	ref|XP_003547364.1| PREDICTED: uncharacterized protein LOC100818665 [Glycine max]	1773	127	6e-32	98	80	98.76	4.51
Vr123947_c0_seq1	531	ref|XP_003526029.1| PREDICTED: squamosa promoter-binding protein 1-like [Glycine max]	185	133	1e-35	85	79	40.68	42.7
Vr124017_c0_seq1	855	ref|XP_003537515.1| PREDICTED: geranylgeranyl pyrophosphate synthase, chloroplastic-like [Glycine max]	355	374	1e-125	92	260	91.23	73.24
Vr12402_c0_seq1	466	ref|XP_003535577.1| PREDICTED: ABC transporter C family member 10-like, partial [Glycine max]	1509	145	4e-37	91	74	47.64	4.9
Vr1240_c0_seq1	342	gb|ABN06064.1| RNA-directed DNA polymerase (Reverse transcriptase); Chromo; Zinc finger, CCHC-type; Peptidase aspartic, active site; Polynucleotidyl transferase, Ribonuclease H fold [Medicago truncatula]	1297	140	9e-36	67	113	99.12	8.71
Vr12410_c0_seq1	821	ref|XP_003536317.1| PREDICTED: uncharacterized protein LOC100798818 [Glycine max]	132	126	2e-32	59	130	43.48	96.97
Vr12411_c0_seq1	894	ref|XP_003527793.1| PREDICTED: phospholipase D alpha 1-like [Glycine max]	799	431	7e-142	73	290	96.76	32.92
Vr124125_c0_seq1	387	ref|XP_003524049.1| PREDICTED: MND1-interacting protein 1-like [Glycine max]	733	78.6	2e-14	80	40	31.01	5.46
Vr12419_c0_seq1	814	ref|XP_003519396.1| PREDICTED: putative serine/threonine-protein kinase-like protein CCR3-like [Glycine max]	795	280	8e-85	95	158	57.99	19.87
Vr124200_c0_seq1	2399	ref|XP_003551036.1| PREDICTED: pentatricopeptide repeat-containing protein At5g39350-like [Glycine max]	619	1043	0	82	619	77.32	100
Vr1242180_c0_seq1	320	gb|EQC25762.1| 50S ribosomal protein LP2 [Saprolegnia diclina VS20]	113	63.9	6e-11	50	64	60	56.64
Vr12424_c0_seq1	1221	ref|XP_003546337.1| PREDICTED: coatomer subunit beta'-2-like [Glycine max]	307	555	0	89	307	75.43	100
Vr12427_c0_seq1	1020	ref|XP_004493360.1| PREDICTED: P24 oleosin isoform A-like [Cicer arietinum]	203	167	1e-46	66	191	55.69	91.63
Vr12428_c0_seq1	682	ref|XP_004516327.1| PREDICTED: diacylglycerol kinase epsilon-like [Cicer arietinum]	486	262	2e-81	90	134	58.65	27.57
Vr12429_c0_seq1	418	ref|XP_003540480.1| PREDICTED: transcription factor TCP3-like [Glycine max]	377	171	6e-49	82	113	81.1	28.65
Vr1243529_c0_seq1	245	ref|XP_003516590.1| PREDICTED: GDSL esterase/lipase At2g23540-like [Glycine max]	374	119	2e-30	93	69	84.49	18.45
Vr12437_c0_seq1	238	emb|CAN77878.1| hypothetical protein VITISV_004502 [Vitis vinifera]	145	69.7	3e-13	87	38	47.9	26.21
Vr12450_c0_seq1	1635	ref|NP_001242801.1| uncharacterized protein LOC100808934 [Glycine max] gb|ACU21542.1| unknown [Glycine max]	455	540	0	80	417	73.76	90.33
Vr12454_c0_seq2	926	ref|XP_003555389.1| PREDICTED: uncharacterized protein LOC100789003 [Glycine max]	663	87.8	4e-16	41	128	36.29	19
Vr1245812_c0_seq1	760	ref|NP_001049289.1| Os03g0200500 [Oryza sativa Japonica Group] sp|P49397.2|RS3A_ORYSJ RecName: Full=40S ribosomal protein S3a; AltName: Full=CYC07 protein dbj|BAA05059.1| cyc07 [Oryza sativa] gb|ABF94491.1| 40S ribosomal protein S3a, putative, expressed [Oryza sativa Japonica Group] dbj|BAF11203.1| Os03g0200500 [Oryza sativa Japonica Group] gb|EAY88924.1| hypothetical protein OsI_10409 [Oryza sat…	262	263	3e-84	61	213	83.82	81.3
Vr12472_c0_seq1	1170	ref|XP_003552986.1| PREDICTED: uncharacterized protein LOC100803431 [Glycine max]	258	409	2e-139	87	242	60.6	93.8
Vr12475_c0_seq1	1171	ref|XP_003522024.1| PREDICTED: SPX domain-containing protein 3-like [Glycine max]	262	424	4e-145	92	261	66.61	99.62
Vr12479_c0_seq1	461	ref|XP_003545369.1| PREDICTED: uncharacterized protein LOC100775515 [Glycine max]	247	102	2e-23	64	104	65.94	37.65
Vr124809_c0_seq1	2655	ref|XP_003547411.1| PREDICTED: pentatricopeptide repeat-containing protein At3g57430, chloroplastic-like [Glycine max]	1135	1536	0	87	881	99.13	76.74
Vr12486_c0_seq1	1081	ref|XP_003524157.1| PREDICTED: expansin-like B1-like [Glycine max]	247	450	5e-156	85	247	68.55	100
Vr124880_c0_seq1	950	ref|XP_003532019.1| PREDICTED: AP-1 complex subunit gamma-2-like [Glycine max]	881	569	0	90	316	99.58	35.87
Vr1248839_c0_seq1	371	ref|XP_003520605.1| PREDICTED: serine/threonine-protein kinase CBK1-like [Glycine max]	542	243	2e-75	90	126	99.46	23.25
Vr124937_c0_seq1	423	ref|XP_003531123.1| PREDICTED: glutamate decarboxylase 1-like [Glycine max]	493	121	8e-30	86	71	50.35	14.4
Vr1249_c0_seq1	211	ref|XP_003548387.1| PREDICTED: NAC domain-containing protein 69-like [Glycine max]	431	82	1e-16	59	69	97.16	16.01
Vr125058_c0_seq1	405	dbj|BAA36972.1| flavonoid 3-O-galactosyl transferase [Vigna mungo]	455	177	1e-50	96	118	86.91	25.93
Vr125069_c0_seq1	490	ref|XP_003540944.1| PREDICTED: LOW QUALITY PROTEIN: zinc finger protein MAGPIE-like [Glycine max]	466	164	3e-45	88	89	53.27	19.1
Vr12507_c0_seq1	294	ref|XP_003539648.1| PREDICTED: TMV resistance protein N-like [Glycine max]	1069	63.5	2e-09	59	54	53.06	5.05
Vr12509_c0_seq1	2299	ref|XP_003534476.1| PREDICTED: pentatricopeptide repeat-containing protein At1g71460, chloroplastic-like [Glycine max]	682	1207	0	85	680	87.6	99.71
Vr12518_c0_seq1	265	gb|EOY00612.1| Copper amine oxidase family protein isoform 4 [Theobroma cacao]	646	201	5e-59	98	88	99.62	13.62
Vr12522_c0_seq1	328	ref|XP_003552865.1| PREDICTED: pattern formation protein EMB30-like [Glycine max]	1473	205	1e-58	89	109	99.7	7.4
Vr1252504_c0_seq1	368	ref|XP_003544059.1| PREDICTED: probable receptor-like protein kinase At1g67000-like [Glycine max]	704	147	1e-38	59	125	98.91	17.47
Vr12525_c0_seq2	1115	ref|XP_003528297.1| PREDICTED: cytochrome P450 734A1-like [Glycine max]	526	500	3e-171	79	313	80.99	59.13
Vr1253383_c0_seq1	502	ref|XP_003516696.1| PREDICTED: vacuolar amino acid transporter 1-like [Glycine max]	534	292	2e-93	84	166	99.2	31.09
Vr12533_c0_seq1	555	ref|NP_001237767.1| Bowman-Birk type protease inhibitor-like precursor [Glycine max] gb|ACA23206.1| putative Bowman-Birk type protease inhibitor [Glycine max]	117	166	3e-49	69	113	60.54	96.58
Vr1254073_c0_seq1	539	ref|XP_003517675.1| PREDICTED: transcription factor MYB39 [Glycine max]	339	159	6e-44	65	190	99.63	54.28
Vr12540_c0_seq1	379	gb|AAR08912.1| plant defensin precursor [Vigna radiata] gb|AAX98672.1| defensin-like protein [Vigna nakashimae] gb|ACN22750.1| plant defensin [Vigna radiata]	73	109	2e-28	100	73	57.78	100
Vr12544_c0_seq1	1823	ref|XP_003547079.1| PREDICTED: pumilio homolog 2-like [Glycine max]	770	453	3e-146	66	515	80.64	65.45
Vr12552_c0_seq1	426	ref|XP_003528219.1| PREDICTED: chaperone protein ClpB1-like [Glycine max]	764	175	2e-48	68	144	99.3	18.46
Vr125555_c0_seq1	591	ref|XP_003518385.1| PREDICTED: uncharacterized protein LOC100806426 [Glycine max]	1172	176	3e-47	92	90	45.35	7.68
Vr12556_c0_seq1	1039	ref|XP_003528479.1| PREDICTED: magnesium-chelatase subunit chlI, chloroplastic-like [Glycine max]	414	146	1e-36	97	72	20.6	17.39
Vr125581_c0_seq1	420	gb|ABS72446.1| NIP1 [Vigna unguiculata]	273	180	1e-53	93	95	67.38	34.8
Vr12558_c0_seq1	454	ref|XP_003627154.1| Nbs-lrr resistance protein [Medicago truncatula] gb|AET01630.1| Nbs-lrr resistance protein [Medicago truncatula]	1544	55.5	2e-06	34	148	92.07	9.52
Vr125617_c0_seq1	267	sp|P53391.1|SUT1_STYHA RecName: Full=High affinity sulfate transporter 1 emb|CAA57710.1| high affinity sulphate transporter [Stylosanthes hamata]	667	152	2e-41	80	89	100	13.34
Vr12563_c0_seq1	317	ref|XP_004516457.1| PREDICTED: serine/threonine-protein phosphatase 7 long form homolog [Cicer arietinum]	450	55.1	9e-07	44	71	55.21	15.78
Vr1256712_c0_seq1	574	dbj|BAG72154.1| hypothetical protein [Lotus japonicus]	1558	234	2e-67	68	193	99.83	12
Vr12569_c0_seq1	573	ref|XP_003588938.1| hypothetical protein MTR_1g015490 [Medicago truncatula] gb|AES59189.1| hypothetical protein MTR_1g015490 [Medicago truncatula]	104	55.1	3e-07	60	78	40.84	75
Vr12570_c0_seq1	2651	ref|XP_004497944.1| PREDICTED: pentatricopeptide repeat-containing protein At4g35130, chloroplastic-like [Cicer arietinum]	620	961	0	75	620	69.86	100
Vr12571_c0_seq2	2275	ref|XP_003537381.1| PREDICTED: uncharacterized protein LOC100808404 [Glycine max]	402	706	0	89	402	52.92	100
Vr12572_c0_seq1	507	gb|ADW77278.1| CLE24 protein [Glycine max]	110	137	4e-38	75	110	62.13	100
Vr12575_c0_seq1	602	ref|XP_003543165.1| PREDICTED: uncharacterized protein LOC100779418 [Glycine max]	797	144	3e-36	81	144	68.27	18.07
Vr12580_c0_seq1	854	ref|XP_003518282.1| PREDICTED: probable inactive receptor kinase At5g58300-like [Glycine max]	648	326	2e-103	92	175	61.24	27.01
Vr1258101_c0_seq1	605	ref|XP_002677039.1| predicted protein [Naegleria gruberi] gb|EFC44295.1| predicted protein [Naegleria gruberi]	201	250	6e-81	72	201	99.34	99
Vr1258597_c0_seq1	301	ref|XP_003536491.1| PREDICTED: MADS-box transcription factor 17-like [Glycine max]	232	66.6	2e-11	58	72	59.8	31.03
Vr125898_c0_seq1	1043	ref|XP_003541494.1| PREDICTED: uncharacterized protein LOC100810072 [Glycine max]	248	384	3e-130	86	248	71.33	100
Vr125904_c0_seq1	732	ref|XP_003542376.1| PREDICTED: uncharacterized protein LOC100806863 [Glycine max]	180	157	5e-44	62	161	64.89	83.89
Vr1259077_c0_seq1	560	ref|XP_003538636.1| PREDICTED: cysteine-rich receptor-like protein kinase 10-like [Glycine max]	647	343	2e-111	90	180	96.43	27.82
Vr1259240_c0_seq1	413	emb|CAN81238.1| hypothetical protein VITISV_031073 [Vitis vinifera]	1354	177	3e-48	78	106	77	7.83
Vr125928_c0_seq1	1000	ref|NP_001242366.1| uncharacterized protein LOC100800635 precursor [Glycine max] gb|ACU19711.1| unknown [Glycine max]	366	531	0	89	287	85.9	78.42
Vr1259490_c0_seq1	780	ref|XP_002643074.1| Hypothetical protein CBG22994 [Caenorhabditis briggsae] emb|CAP39445.1| Protein CBG22994, partial [Caenorhabditis briggsae]	475	63.2	2e-08	33	254	93.21	46.32
Vr1259705_c0_seq1	472	ref|XP_004487235.1| PREDICTED: uncharacterized protein LOC101501314 [Cicer arietinum]	2320	292	4e-88	86	157	99.79	6.77
Vr1259740_c0_seq1	693	emb|CAN64580.1| hypothetical protein VITISV_002159 [Vitis vinifera]	1453	85.5	2e-15	49	114	46.32	7.85
Vr125979_c0_seq1	1676	ref|XP_003543022.1| PREDICTED: serine/threonine-protein kinase-like protein ACR4-like [Glycine max]	336	546	0	92	336	59.67	100
Vr12598_c0_seq1	1156	ref|XP_003517303.1| PREDICTED: transcription factor HEC1-like [Glycine max]	251	279	1e-88	82	254	63.58	100
Vr12602_c0_seq2	1570	ref|XP_003552255.1| PREDICTED: uncharacterized protein LOC100775965 [Glycine max]	410	206	6e-57	48	314	57.58	76.34
Vr126065_c0_seq1	360	ref|NP_001242530.1| uncharacterized protein LOC100785313 precursor [Glycine max] gb|ACU21249.1| unknown [Glycine max]	287	122	4e-31	92	62	51.11	21.6
Vr12612_c0_seq1	409	ref|XP_004507383.1| PREDICTED: proteasome assembly chaperone 2-like [Cicer arietinum]	280	56.6	3e-07	58	50	36.67	17.5
Vr12614_c0_seq1	1428	ref|XP_003548335.1| PREDICTED: uncharacterized protein LOC100792419 [Glycine max]	320	326	8e-105	76	293	60.36	91.56
Vr1261554_c0_seq1	381	ref|XP_003518296.1| PREDICTED: uncharacterized protein LOC100796483 [Glycine max]	307	219	2e-68	94	126	98.69	41.04
Vr126168_c0_seq1	204	ref|XP_003622448.1| Resistance protein RGC2 [Medicago truncatula] gb|AES78666.1| Resistance protein RGC2 [Medicago truncatula]	1022	81.3	5e-16	62	66	96.08	6.26
Vr1261738_c0_seq1	265	ref|XP_003534774.1| PREDICTED: endoribonuclease Dicer homolog 2-like [Glycine max]	1421	129	2e-32	88	89	99.62	6.26
Vr126175_c0_seq1	746	ref|XP_003544889.1| PREDICTED: uncharacterized protein LOC100795193 [Glycine max]	359	267	1e-84	83	148	59.12	41.23
Vr12617_c0_seq2	402	ref|XP_003545336.1| PREDICTED: LOB domain-containing protein 39-like [Glycine max]	171	124	4e-33	86	64	47.26	37.43
Vr1261804_c0_seq1	467	ref|XP_003520024.1| PREDICTED: subtilisin-like protease-like [Glycine max]	839	277	4e-85	91	155	99.14	18.47
Vr1261969_c0_seq1	580	gb|EGB04501.1| hypothetical protein AURANDRAFT_32575 [Aureococcus anophagefferens]	172	213	8e-67	87	151	77.07	87.79
Vr12622_c0_seq1	457	ref|XP_003516885.1| PREDICTED: protein kinase APK1B, chloroplastic-like isoform 2 [Glycine max]	406	232	7e-72	77	152	99.78	29.56
Vr1262354_c0_seq1	396	ref|XP_002671867.1| predicted protein [Naegleria gruberi] gb|EFC39123.1| predicted protein [Naegleria gruberi]	250	164	1e-47	82	106	79.8	42.4
Vr12624_c0_seq1	943	ref|XP_003520547.1| PREDICTED: uncharacterized protein LOC100788954 [Glycine max]	259	251	1e-78	58	265	73.28	99.23
Vr12626_c0_seq1	1751	ref|XP_003545879.1| PREDICTED: putative callose synthase 8-like [Glycine max]	1965	1011	0	91	579	99.09	29.47
Vr1262790_c0_seq1	288	ref|XP_003620415.1| hypothetical protein MTR_6g082580 [Medicago truncatula] gb|AES76633.1| hypothetical protein MTR_6g082580 [Medicago truncatula]	69	52.4	4e-07	96	23	1053.47	1649.28
Vr12630_c0_seq1	529	ref|XP_003546349.1| PREDICTED: uncharacterized protein LOC100814044 [Glycine max]	90	125	6e-34	84	73	41.4	81.11
Vr12634_c0_seq1	646	ref|XP_003553970.1| PREDICTED: acyltransferase-like protein At3g26840, chloroplastic-like [Glycine max]	692	119	1e-27	56	121	50.31	17.49
Vr1263563_c0_seq1	393	ref|XP_004509464.1| PREDICTED: monosaccharide-sensing protein 2-like [Cicer arietinum]	743	218	3e-64	80	127	96.44	17.09
Vr12638_c0_seq1	1893	gb|ACU18083.1| unknown [Glycine max]	251	388	7e-128	83	252	1.8	22.71
Vr1263964_c0_seq1	462	ref|XP_003522151.1| PREDICTED: cytochrome P450 94A2-like [Glycine max] ref|XP_003522152.1| PREDICTED: cytochrome P450 94A2-like [Glycine max]	508	234	1e-71	88	125	80.74	24.61
Vr1264220_c0_seq1	546	ref|XP_003533547.1| PREDICTED: probable WRKY transcription factor 72-like [Glycine max]	541	210	1e-61	79	131	71.61	24.21
Vr12642_c0_seq1	392	ref|XP_003544043.1| PREDICTED: cell division cycle protein 123 homolog [Glycine max]	332	79.3	2e-15	80	46	35.2	13.86
Vr1264494_c0_seq1	704	ref|XP_003527186.1| PREDICTED: uncharacterized protein LOC100809365 [Glycine max]	295	280	8e-91	83	172	73.3	57.63
Vr12646_c0_seq1	359	ref|XP_003554888.1| PREDICTED: myb-related protein 306 [Glycine max]	337	107	2e-25	96	49	40.39	14.54
Vr126470_c0_seq1	243	ref|XP_003534587.1| PREDICTED: adenosine 3'-phospho 5'-phosphosulfate transporter 2-like isoform 1 [Glycine max]	358	157	7e-45	99	80	97.94	22.35
Vr1264_c0_seq1	235	gb|EMJ17808.1| hypothetical protein PRUPE_ppa026970mg, partial [Prunus persica]	95	81.6	3e-18	86	79	99.57	83.16
Vr1265086_c0_seq1	1091	ref|XP_004515382.1| PREDICTED: uncharacterized protein LOC101499978 [Cicer arietinum]	1352	453	3e-144	66	316	86.43	23.37
Vr12650_c0_seq1	876	ref|XP_003547290.1| PREDICTED: pentatricopeptide repeat-containing protein At4g16390, chloroplastic-like [Glycine max]	692	487	3e-165	77	291	99.66	42.05
Vr1265100_c0_seq1	493	ref|XP_003525745.1| PREDICTED: uncharacterized protein LOC100809540 [Glycine max]	1232	228	7e-66	62	164	99.8	13.31
Vr1265363_c0_seq1	318	ref|XP_004153573.1| PREDICTED: uncharacterized protein LOC101213561, partial [Cucumis sativus]	764	155	1e-41	73	94	88.05	12.3
Vr12653_c0_seq2	879	ref|XP_004485666.1| PREDICTED: uncharacterized protein LOC101513518 [Cicer arietinum]	175	233	7e-73	78	176	59.84	100
Vr126546_c0_seq1	933	ref|XP_003546079.1| PREDICTED: uncharacterized protein LOC100803352 [Glycine max]	256	324	3e-107	74	254	76.21	99.22
Vr1265576_c0_seq1	362	ref|XP_003546455.1| PREDICTED: putative GATA transcription factor 22-like [Glycine max]	315	96.7	9e-22	70	126	98.9	39.68
Vr1265789_c0_seq1	209	ref|XP_003540983.1| PREDICTED: F-box protein ORE9-like [Glycine max]	711	82.8	1e-16	70	57	80.86	8.02
Vr12659_c0_seq1	1814	ref|XP_003536864.1| PREDICTED: probable glycerol-3-phosphate acyltransferase 3-like [Glycine max]	556	832	0	79	526	84.18	94.6
Vr1266018_c0_seq1	364	ref|XP_003541970.1| PREDICTED: ABSCISIC ACID-INSENSITIVE 5-like protein 1-like [Glycine max]	360	132	1e-34	60	122	98.08	33.61
Vr1266112_c0_seq1	265	gb|AFN88207.1| integrase core domain containing protein [Phaseolus vulgaris]	1387	72.4	1e-12	74	46	52.08	3.32
Vr12661_c0_seq2	1127	ref|XP_003542091.1| PREDICTED: VHS domain-containing protein At3g16270-like [Glycine max]	697	547	0	76	357	94.5	49.78
Vr12662_c0_seq2	2171	ref|XP_003537937.1| PREDICTED: uncharacterized protein LOC100780613 isoform 2 [Glycine max]	295	380	1e-122	83	234	31.69	79.32
Vr12663_c0_seq1	425	ref|XP_003542012.1| PREDICTED: ankyrin repeat-containing protein At5g02620-like [Glycine max]	560	189	3e-54	89	103	72.24	18.39
Vr1266439_c0_seq1	968	ref|XP_003555252.1| PREDICTED: probable serine/threonine-protein kinase At1g18390-like [Glycine max]	643	471	3e-159	74	322	99.79	47.43
Vr1266931_c0_seq1	948	ref|XP_003518894.1| PREDICTED: phospholipase A1-Igamma1, chloroplastic-like [Glycine max]	513	548	0	91	292	92.19	56.73
Vr12669_c0_seq2	836	gb|ACU18451.1| unknown [Glycine max]	163	112	5e-27	58	106	38.04	58.28
Vr1267016_c0_seq1	236	ref|XP_003555323.1| PREDICTED: cysteine-rich receptor-like protein kinase 29-like [Glycine max]	690	149	1e-40	88	78	98.31	11.3
Vr126715_c0_seq1	213	ref|XP_003526119.1| PREDICTED: G-type lectin S-receptor-like serine/threonine-protein kinase At1g11300-like [Glycine max]	834	93.2	3e-20	65	69	97.18	7.91
Vr12675_c0_seq1	554	ref|XP_003520583.1| PREDICTED: E3 ubiquitin protein ligase DRIP2-like [Glycine max]	445	103	5e-23	88	56	29.96	12.36
Vr12679_c0_seq1	405	ref|XP_003547283.1| PREDICTED: CASP-like protein GSVIVT00013502001-like [Glycine max]	202	134	1e-36	82	76	56.3	37.62
Vr12682_c0_seq1	212	ref|XP_003529567.1| PREDICTED: 40S ribosomal protein S21-like [Glycine max]	82	95.9	5e-24	96	46	65.09	56.1
Vr1268526_c0_seq1	205	gb|EHH18371.1| hypothetical protein EGK_14950, partial [Macaca mulatta]	97	88.2	7e-21	73	63	91.22	63.92
Vr1268545_c0_seq1	302	ref|XP_003523734.1| PREDICTED: U-box domain-containing protein 26-like [Glycine max]	287	119	2e-30	88	84	82.78	29.27
Vr1268597_c0_seq1	337	ref|XP_003526065.1| PREDICTED: uncharacterized protein LOC100795894 [Glycine max]	214	54.7	4e-07	40	60	53.41	27.57
Vr12689_c0_seq1	1075	ref|XP_003532384.1| PREDICTED: pentatricopeptide repeat-containing protein At5g61800-like [Glycine max]	577	496	3e-169	81	350	97.67	59.79
Vr1268_c0_seq1	350	ref|XP_003554889.1| PREDICTED: TMV resistance protein N-like [Glycine max]	1134	83.6	4e-16	50	88	74.86	7.67
Vr1269011_c0_seq1	576	ref|XP_003533683.1| PREDICTED: BTB/POZ domain-containing protein At3g19850-like [Glycine max]	516	273	8e-86	78	191	99.13	35.85
Vr126904_c0_seq1	557	ref|NP_001235287.1| receptor-like protein kinase [Glycine max] gb|ACM89557.1| receptor-like protein kinase [Glycine max]	272	202	2e-61	74	130	70.02	47.79
Vr1269408_c0_seq1	514	ref|XP_004514187.1| PREDICTED: uncharacterized protein LOC101501674 [Cicer arietinum]	933	120	2e-28	68	82	49.61	58.41
Vr12695_c0_seq1	882	ref|XP_003555364.1| PREDICTED: putative fructokinase-5-like [Glycine max]	341	459	3e-159	90	261	88.55	76.54
Vr1269986_c0_seq1	823	ref|XP_003553157.1| PREDICTED: uncharacterized protein LOC100793012 [Glycine max]	816	114	4e-25	41	181	63.79	18.26
Vr1270107_c0_seq1	278	dbj|BAE53383.1| beta-1,3-glucanase [Sesbania rostrata]	343	103	1e-24	81	54	57.55	15.74
Vr12701_c0_seq1	497	ref|XP_003544121.1| PREDICTED: LOW QUALITY PROTEIN: coronatine-insensitive protein 1-like [Glycine max]	591	82	4e-15	96	56	33.8	9.48
Vr12702_c0_seq2	1459	ref|NP_001235632.1| uncharacterized protein LOC100500271 [Glycine max] gb|ACU15294.1| unknown [Glycine max]	218	303	3e-97	80	219	45.03	99.08
Vr1270388_c0_seq1	547	ref|XP_003539525.1| PREDICTED: probable indole-3-acetic acid-amido synthetase GH3.5-like [Glycine max]	653	327	3e-105	93	166	90.68	25.42
Vr12703_c0_seq1	3081	ref|XP_003524985.1| PREDICTED: HBS1-like protein-like [Glycine max]	793	1382	0	87	793	76.76	100
Vr12705_c0_seq1	884	dbj|BAH57345.1| phytochrome A [Glycine max]	1094	565	0	90	294	99.77	26.87
Vr12706_c0_seq1	2130	ref|XP_003548406.1| PREDICTED: L-gulonolactone oxidase-like [Glycine max]	579	1052	0	87	580	81.46	100
Vr1270774_c0_seq1	710	gb|ADQ91848.1| late embryogenesis abundant protein group 9 protein [Arachis hypogaea]	181	292	6e-97	85	181	75.77	100
Vr12707_c0_seq1	1788	ref|XP_003541487.1| PREDICTED: monogalactosyldiacylglycerol synthase 2, chloroplastic-like [Glycine max]	453	801	0	85	482	80.76	100
Vr12708_c0_seq1	2908	ref|XP_003526544.1| PREDICTED: uncharacterized protein LOC100777815 [Glycine max]	682	718	0	87	426	43.47	62.32
Vr12709_c0_seq2	1273	ref|XP_003525172.1| PREDICTED: small glutamine-rich tetratricopeptide repeat-containing protein alpha-like [Glycine max]	237	318	1e-103	71	283	66.06	98.31
Vr12710_c0_seq1	209	ref|XP_003551153.1| PREDICTED: uncharacterized membrane protein C776.05-like isoform 2 [Glycine max]	331	142	3e-39	97	69	99.04	20.85
Vr12711_c0_seq1	1564	ref|NP_001241033.1| uncharacterized protein LOC100794003 [Glycine max] gb|ACU21380.1| unknown [Glycine max]	232	408	2e-137	86	234	43.99	100
Vr127121_c0_seq1	422	ref|XP_003552064.1| PREDICTED: expansin-A4-like [Glycine max]	258	219	6e-69	92	114	80.57	44.19
Vr12712_c0_seq1	641	gb|ACU20121.1| unknown [Glycine max]	256	152	1e-41	71	119	53.51	41.8
Vr12713_c0_seq2	3064	ref|XP_003526697.1| PREDICTED: uncharacterized protein LOC100814722 [Glycine max]	691	1253	0	90	696	67.27	100
Vr12714_c0_seq1	1376	ref|NP_001241058.1| uncharacterized protein LOC100776344 [Glycine max] gb|ACU17785.1| unknown [Glycine max]	340	615	0	91	337	72.6	99.12
Vr12715_c0_seq1	1576	ref|XP_003526553.1| PREDICTED: double-stranded RNA-binding protein 1-like [Glycine max]	359	522	6e-180	84	360	67.2	100
Vr12716_c0_seq2	1982	ref|XP_003539243.1| PREDICTED: protein SENSITIVITY TO RED LIGHT REDUCED 1-like [Glycine max]	276	532	0	91	277	41.83	100
Vr1271726_c0_seq1	560	gb|EHK62694.1| hypothetical protein M3S_J82 [Sorghum bicolor]	196	121	7e-31	55	111	58.57	56.12
Vr12717_c0_seq2	633	ref|NP_001236895.1| uncharacterized protein LOC100306570 [Glycine max] gb|ACU14800.1| unknown [Glycine max]	167	237	7e-76	95	119	56.4	71.26
Vr127180_c0_seq1	753	ref|XP_003536949.1| PREDICTED: leucine-rich repeat receptor-like protein kinase PXL2-like [Glycine max]	1015	181	3e-48	84	141	56.18	13.89
Vr1271866_c0_seq1	543	ref|XP_004496828.1| PREDICTED: uncharacterized protein LOC101498164 [Cicer arietinum]	400	136	6e-35	52	127	70.17	31.75
Vr12718_c0_seq1	2143	ref|XP_003517267.1| PREDICTED: uncharacterized protein LOC100776992 [Glycine max]	470	582	0	93	415	57.72	88.09
Vr12720_c0_seq2	756	ref|XP_003528648.1| PREDICTED: sucrose nonfermenting 4-like protein-like [Glycine max]	480	82	1e-14	84	44	17.2	9.17
Vr127219_c0_seq1	384	ref|XP_003552865.1| PREDICTED: pattern formation protein EMB30-like [Glycine max]	1473	246	8e-73	87	127	99.22	8.62
Vr12722_c0_seq2	932	ref|XP_003546244.1| PREDICTED: katanin p60 ATPase-containing subunit-like [Glycine max]	478	341	6e-111	78	218	69.96	38.7
Vr12723_c0_seq2	4676	ref|XP_003528416.1| PREDICTED: uncharacterized protein LOC100781939 [Glycine max]	1262	1858	0	81	1292	81.86	99.92
Vr12724_c0_seq1	384	ref|XP_003519687.1| PREDICTED: transmembrane 9 superfamily member 4-like [Glycine max]	661	134	5e-34	84	83	64.84	12.56
Vr1272586_c0_seq1	239	ref|XP_003553640.1| PREDICTED: auxin response factor 2-like [Glycine max]	630	87.8	3e-18	80	45	56.49	7.14
Vr127259_c0_seq1	1904	ref|XP_003545561.1| PREDICTED: uncharacterized protein LOC100783743 [Glycine max]	455	779	0	90	455	71.38	100
Vr12725_c0_seq1	2697	ref|XP_003528973.1| PREDICTED: nucleolar protein 10-like [Glycine max]	692	1217	0	92	677	74.97	97.69
Vr12726_c0_seq2	988	gb|AAN65364.1| cyclic nucleotide-gated channel A [Phaseolus vulgaris]	373	183	6e-51	91	131	39.78	35.12
Vr1272758_c0_seq1	215	ref|XP_003522057.1| PREDICTED: probable LRR receptor-like serine/threonine-protein kinase At4g36180-like [Glycine max]	1123	91.7	2e-19	79	58	80	5.16
Vr12727_c0_seq2	3902	ref|XP_003529818.1| PREDICTED: uncharacterized protein LOC100794859 [Glycine max]	1053	1873	0	88	1057	81.27	100
Vr12729_c0_seq1	2329	ref|XP_003543782.1| PREDICTED: metaxin-2-like [Glycine max]	320	382	1e-122	88	209	26.92	65.31
Vr12731_c0_seq1	687	gb|AFK43167.1| unknown [Medicago truncatula]	216	63.5	2e-09	83	36	15.72	16.67
Vr12732_c0_seq2	1834	ref|XP_004502089.1| PREDICTED: zinc transporter 5-like [Cicer arietinum]	353	334	2e-105	78	254	41.44	71.39
Vr12733_c0_seq1	1684	ref|XP_003543766.1| PREDICTED: trehalose-phosphate phosphatase-like [Glycine max]	372	702	0	91	372	65.74	100
Vr12736_c0_seq1	1271	ref|XP_003554542.1| PREDICTED: uncharacterized protein LOC100808420 [Glycine max]	570	656	0	90	406	95.36	71.05
Vr12737_c0_seq2	1068	ref|NP_001237279.1| uncharacterized protein LOC100306340 [Glycine max] gb|ACU14468.1| unknown [Glycine max]	187	188	1e-54	57	226	60.67	99.47
Vr12738_c0_seq2	1098	ref|NP_001241897.1| uncharacterized protein LOC100800770 [Glycine max] gb|ACU22966.1| unknown [Glycine max]	214	338	2e-112	83	206	55.83	96.26
Vr12739_c0_seq1	2338	ref|XP_003534058.1| PREDICTED: uncharacterized protein LOC100811756 [Glycine max]	481	753	0	93	396	50.73	82.33
Vr12740_c0_seq2	1952	ref|XP_003555046.1| PREDICTED: protein NSP-INTERACTING KINASE 1-like isoform 1 [Glycine max]	624	481	4e-158	84	278	42.62	44.39
Vr12741_c0_seq2	2044	ref|XP_003536159.1| PREDICTED: zinc finger CCCH domain-containing protein ZFN-like [Glycine max]	421	337	6e-105	86	209	30.58	49.17
Vr12742_c0_seq1	1985	ref|XP_003550382.1| PREDICTED: sugar transporter ERD6-like 6-like [Glycine max]	486	856	0	91	482	72.75	99.18
Vr12743_c0_seq1	314	ref|NP_001235846.1| uncharacterized protein LOC100500286 [Glycine max] gb|ACU15322.1| unknown [Glycine max]	186	154	8e-45	89	104	99.36	53.76
Vr1274467_c0_seq1	566	gb|AFW62556.1| hypothetical protein ZEAMMB73_728251 [Zea mays]	137	130	3e-35	78	93	47.88	67.88
Vr12744_c0_seq2	277	ref|NP_001238383.1| uncharacterized protein LOC100305896 [Glycine max] gb|ACU13800.1| unknown [Glycine max]	174	77.4	1e-15	85	41	43.68	23.56
Vr12745_c0_seq1	4363	ref|XP_003519288.1| PREDICTED: uncharacterized protein LOC100814626 [Glycine max]	780	1207	0	76	866	58.81	100
Vr12746_c0_seq1	1082	ref|NP_001235191.1| uncharacterized protein LOC100500240 [Glycine max] gb|ACU15246.1| unknown [Glycine max]	152	265	6e-85	87	152	42.14	98.68
Vr12747_c0_seq1	1406	ref|XP_003543466.1| PREDICTED: uncharacterized protein LOC100805811 [Glycine max]	1003	587	0	71	470	99.72	46.66
Vr12748_c0_seq1	1390	ref|XP_003548232.1| PREDICTED: carboxylesterase 1-like [Glycine max]	318	494	2e-170	80	315	67.41	98.43
Vr1274938_c0_seq1	780	ref|NP_001237524.1| polygalacturonase precursor [Glycine max] gb|ABC70314.1| polygalacturonase precursor [Glycine max]	440	382	3e-128	82	247	92.44	56.14
Vr1274951_c0_seq1	682	ref|XP_003522564.1| PREDICTED: wall-associated receptor kinase 2-like [Glycine max]	752	270	7e-82	86	156	67.89	20.48
Vr127498_c0_seq1	536	ref|XP_003536949.1| PREDICTED: leucine-rich repeat receptor-like protein kinase PXL2-like [Glycine max]	1015	298	1e-91	90	178	99.63	17.54
Vr12749_c0_seq1	2787	ref|XP_003539779.1| PREDICTED: uncharacterized protein DDB_G0273453/DDB_G0273565-like [Glycine max]	704	1269	0	86	732	78.79	100
Vr1274_c0_seq1	960	ref|XP_004309313.1| PREDICTED: 50S ribosomal protein L2, chloroplastic-like, partial [Fragaria vesca subsp. vesca]	170	303	6e-100	95	170	53.12	100
Vr127507_c0_seq1	1332	ref|XP_003526398.1| PREDICTED: GDSL esterase/lipase At1g33811-like [Glycine max]	370	683	0	91	360	80.48	97.3
Vr1275142_c0_seq1	429	gb|ACD39386.1| NAC domain protein, partial [Glycine max]	149	284	6e-96	98	138	96.5	92.62
Vr12752_c0_seq2	2869	ref|XP_003547686.1| PREDICTED: uncharacterized membrane protein At3g27390-like [Glycine max]	580	889	0	84	579	59.92	99.83
Vr12753_c0_seq1	385	ref|XP_003546915.1| PREDICTED: uncharacterized protein LOC100809039 [Glycine max]	108	154	9e-46	77	115	87.27	100
Vr1275490_c0_seq1	537	ref|XP_004148556.1| PREDICTED: uncharacterized protein LOC101218085 [Cucumis sativus]	388	75.5	4e-13	33	130	67.78	33.51
Vr12754_c0_seq1	830	gb|AFK43889.1| unknown [Lotus japonicus]	84	170	8e-50	94	84	30.36	100
Vr12755_c0_seq1	1018	ref|XP_003525739.1| PREDICTED: homeobox protein knotted-1-like 7-like [Glycine max]	293	440	8e-152	90	250	73.08	85.32
Vr1275697_c0_seq1	595	gb|AAK48438.1|AF255462_1 resistance-gene protein, partial [Vigna unguiculata]	170	275	3e-91	91	163	82.18	95.88
Vr12756_c0_seq1	763	emb|CAN78123.1| hypothetical protein VITISV_041548 [Vitis vinifera]	235	103	5e-23	59	122	47.58	49.36
Vr1275723_c0_seq1	340	ref|XP_003550950.1| PREDICTED: pleiotropic drug resistance protein 3-like [Glycine max]	1452	197	1e-55	89	113	99.12	7.78
Vr12757_c0_seq2	1240	ref|XP_004512332.1| PREDICTED: uncharacterized protein LOC101491510 [Cicer arietinum]	183	194	2e-56	64	146	35.32	79.78
Vr12758_c0_seq1	1951	ref|XP_003533137.1| PREDICTED: uncharacterized protein LOC100778592 [Glycine max]	256	242	2e-71	69	256	38.49	100
Vr12759_c0_seq1	1598	ref|XP_003551752.1| PREDICTED: uncharacterized protein LOC100798286 [Glycine max]	452	441	1e-146	72	390	68.9	86.28
Vr12760_c0_seq1	1571	ref|XP_003527887.1| PREDICTED: neuroguidin-like [Glycine max]	381	542	0	88	301	57.48	78.48
Vr12761_c0_seq1	4173	ref|XP_003528023.1| PREDICTED: probable inactive receptor kinase At5g10020-like [Glycine max]	1039	1255	0	91	828	59.48	79.69
Vr12762_c0_seq1	1651	ref|XP_003556076.1| PREDICTED: alpha-L-fucosidase 1-like [Glycine max]	487	791	0	85	489	88.67	99.38
Vr1276359_c0_seq1	815	ref|XP_003550637.1| PREDICTED: probable LRR receptor-like serine/threonine-protein kinase At1g56140-like [Glycine max]	408	422	4e-144	89	231	84.79	56.13
Vr12764_c0_seq1	2405	ref|XP_003556278.1| PREDICTED: cytochrome P450 77A3-like [Glycine max]	532	967	0	92	517	64.16	97.18
Vr12767_c0_seq1	2648	ref|XP_003544925.1| PREDICTED: probable glucuronosyltransferase Os01g0926700-like [Glycine max]	440	784	0	91	440	49.85	100
Vr12768_c0_seq1	3108	ref|XP_003529518.1| PREDICTED: DNA replication licensing factor mcm2-like [Glycine max]	929	1663	0	94	916	88.03	98.6
Vr12769_c0_seq2	1630	ref|XP_003534329.1| PREDICTED: uncharacterized protein LOC100819767 [Glycine max]	362	658	0	90	362	66.63	100
Vr1277174_c0_seq1	414	ref|XP_003525550.1| PREDICTED: LOW QUALITY PROTEIN: putative expansin-A30-like [Glycine max]	264	260	5e-85	88	137	99.28	51.89
Vr1277246_c0_seq1	909	ref|XP_003539025.1| PREDICTED: putative pentatricopeptide repeat-containing protein At3g18840-like [Glycine max]	681	523	3e-179	83	302	99.45	44.35
Vr12772_c0_seq1	385	ref|XP_003542358.1| PREDICTED: 12-oxophytodienoate reductase 3-like [Glycine max]	388	194	1e-57	88	107	81.82	27.58
Vr1277307_c0_seq1	302	ref|XP_003542102.1| PREDICTED: uncharacterized protein LOC100792375 [Glycine max]	277	128	6e-34	79	77	75.5	27.8
Vr12774_c0_seq2	1802	ref|XP_003552940.1| PREDICTED: LRR repeats and ubiquitin-like domain-containing protein At2g30105-like [Glycine max]	375	434	3e-144	82	264	43.84	70.13
Vr12776_c0_seq1	1570	ref|XP_003530828.1| PREDICTED: uncharacterized protein LOC100801421 [Glycine max]	232	340	1e-110	89	236	44.52	100
Vr12777_c0_seq1	1445	ref|XP_004509681.1| PREDICTED: uncharacterized protein LOC101493786 [Cicer arietinum]	265	298	1e-94	60	265	51.49	97.74
Vr1277867_c0_seq1	653	ref|XP_004514016.1| PREDICTED: uncharacterized protein LOC101498582 [Cicer arietinum]	568	93.2	1e-18	42	132	59.72	22.54
Vr12778_c0_seq1	6149	ref|XP_003538699.1| PREDICTED: uncharacterized protein LOC100789512 [Glycine max]	1826	3214	0	87	1832	89.38	100
Vr12779_c0_seq1	1704	ref|XP_003550418.1| PREDICTED: probable protein phosphatase 2C 73-like [Glycine max]	368	667	0	87	368	64.61	100
Vr1278077_c0_seq1	472	ref|XP_003551851.1| PREDICTED: uncharacterized protein LOC100818353 [Glycine max]	442	99	1e-21	54	124	67.58	26.7
Vr12780_c0_seq1	1701	ref|XP_003542486.1| PREDICTED: probable protein phosphatase 2C 38-like [Glycine max]	371	704	0	95	371	65.26	100
Vr12783_c0_seq1	1547	ref|XP_003538594.1| PREDICTED: uncharacterized protein At4g22758-like [Glycine max]	246	179	8e-49	73	156	29.48	63.41
Vr1278420_c0_seq1	668	ref|XP_003522250.1| PREDICTED: serine carboxypeptidase-like 36-like [Glycine max]	309	107	2e-24	54	114	49.4	35.6
Vr12784_c0_seq1	613	ref|XP_003554479.1| PREDICTED: uncharacterized protein LOC100818037 [Glycine max]	146	169	8e-50	77	122	58.4	82.19
Vr12785_c0_seq1	1325	ref|XP_003523522.1| PREDICTED: uncharacterized protein LOC100808432 [Glycine max]	357	291	3e-91	78	290	64.6	79.55
Vr1278797_c0_seq1	290	ref|XP_001847065.1| 60S ribosomal protein L38 [Culex quinquefasciatus] gb|EDS45491.1| 60S ribosomal protein L38 [Culex quinquefasciatus]	70	99.4	5e-25	70	70	72.41	100
Vr12787_c0_seq2	1241	ref|XP_003539610.1| PREDICTED: RNA exonuclease 4-like [Glycine max]	266	398	1e-134	91	246	59.07	92.48
Vr12788_c0_seq1	1630	ref|XP_003526032.1| PREDICTED: protein phosphatase 2C 16-like [Glycine max]	534	399	4e-129	77	288	52.33	51.87
Vr12789_c0_seq1	1700	ref|XP_003524894.1| PREDICTED: F-box protein At1g67340-like [Glycine max]	394	654	0	86	394	68.47	100
Vr12790_c0_seq1	1428	ref|XP_003538905.1| PREDICTED: serine acetyltransferase 4-like [Glycine max]	361	651	0	89	361	74.23	99.72
Vr12791_c0_seq1	2906	ref|XP_003516427.1| PREDICTED: uncharacterized protein LOC100783770 [Glycine max]	559	594	0	87	484	49.48	86.4
Vr12792_c0_seq1	1483	ref|NP_001238038.1| uncharacterized protein LOC100527058 [Glycine max] gb|ACU16098.1| unknown [Glycine max]	183	236	2e-71	87	135	27.11	73.77
Vr12793_c0_seq2	1235	ref|XP_003521370.1| PREDICTED: uncharacterized protein LOC100819096 [Glycine max]	142	171	4e-48	91	90	21.7	63.38
Vr12794_c0_seq1	2714	sp|Q43822.1|PLSB_PHAVU RecName: Full=Glycerol-3-phosphate acyltransferase, chloroplastic; Short=GPAT; Flags: Precursor emb|CAA56159.1| glycerol-3-phosphate O-acyltransferase [Phaseolus vulgaris]	461	791	0	90	467	51.62	100
Vr12795_c0_seq1	1869	ref|XP_003516399.1| PREDICTED: uncharacterized protein LOC100798241 [Glycine max]	307	400	8e-132	74	317	49.92	100
Vr127961_c0_seq1	380	gb|ADV56688.1| glutaredoxin [Phaseolus vulgaris]	102	117	2e-31	100	55	42.89	53.92
Vr12796_c0_seq1	817	ref|XP_003617145.1| CBL-interacting protein kinase [Medicago truncatula] gb|AET00104.1| CBL-interacting protein kinase [Medicago truncatula]	441	432	1e-147	80	272	99.88	60.54
Vr1279737_c0_seq1	634	gb|AFN88198.1| retropepsin-like protein [Phaseolus vulgaris]	725	63.5	1e-08	76	33	15.3	4.55
Vr12797_c0_seq2	2393	ref|XP_003535756.1| PREDICTED: uncharacterized protein LOC100306622 [Glycine max]	547	403	2e-127	60	411	43.88	72.21
Vr12798_c0_seq1	2444	ref|XP_003522394.1| PREDICTED: FKBP12-interacting protein of 37 kDa-like [Glycine max]	354	254	1e-73	90	190	23.32	53.67
Vr12799_c0_seq1	845	ref|XP_003548092.1| PREDICTED: uncharacterized protein LOC100793841 [Glycine max]	204	201	2e-60	81	128	44.85	61.27
Vr12800_c0_seq2	682	ref|XP_003527944.1| PREDICTED: SWI/SNF complex subunit SWI3C-like [Glycine max]	785	213	1e-60	88	136	59.82	17.32
Vr12801_c0_seq1	2237	ref|XP_003531439.1| PREDICTED: protein TRANSPARENT TESTA 1-like [Glycine max]	346	313	4e-96	99	146	19.58	42.2
Vr12802_c0_seq2	2053	ref|XP_003538788.1| PREDICTED: uncharacterized protein LOC100796539 [Glycine max]	313	328	7e-103	92	183	26.74	58.47
Vr1280348_c0_seq1	515	gb|AFN88207.1| integrase core domain containing protein [Phaseolus vulgaris]	1387	94.4	4e-19	67	70	40.39	5.05
Vr12803_c0_seq1	3255	ref|XP_004495091.1| PREDICTED: U-box domain-containing protein 3-like isoform X1 [Cicer arietinum]	784	1174	0	78	795	73	100
Vr12804_c0_seq1	2475	ref|NP_001241236.1| uncharacterized protein LOC100819127 [Glycine max] gb|ACU17615.1| unknown [Glycine max]	301	521	2e-176	90	302	36.48	100
Vr12806_c0_seq1	725	ref|XP_004245768.1| PREDICTED: uncharacterized protein LOC101256111 [Solanum lycopersicum]	150	163	6e-47	77	122	50.21	78.67
Vr1280712_c0_seq1	337	ref|XP_004514122.1| PREDICTED: uncharacterized protein LOC101494256 [Cicer arietinum]	603	89.4	2e-18	48	87	76.85	14.43
Vr12807_c0_seq1	712	ref|NP_001235202.1| timing of CAB expression 1 [Glycine max] gb|ABW87010.1| timing of CAB expression 1 [Glycine max]	558	85.1	1e-15	96	57	23.74	10.22
Vr12808_c0_seq2	3925	ref|XP_003517319.1| PREDICTED: microtubule-associated protein RP/EB family member 1-like [Glycine max]	327	608	0	93	327	24.79	100
Vr12809_c0_seq2	2927	ref|XP_003548491.1| PREDICTED: uncharacterized protein LOC100794524 [Glycine max]	439	643	0	94	347	35.57	79.04
Vr12810_c0_seq1	8451	ref|XP_003520219.1| PREDICTED: uncharacterized protein LOC100792646 [Glycine max]	2460	4152	0	89	2484	88.08	100
Vr1281255_c0_seq1	414	ref|NP_001236234.1| uncharacterized protein LOC100527193 precursor [Glycine max] gb|ACU16245.1| unknown [Glycine max]	203	182	3e-55	80	111	80.43	54.68
Vr12812_c0_seq1	1442	ref|NP_001242886.1| uncharacterized protein LOC100799229 [Glycine max] gb|ACU20910.1| unknown [Glycine max]	227	343	9e-113	90	183	37.93	80.62
Vr1281385_c0_seq1	405	ref|XP_003529784.1| PREDICTED: plasma membrane ATPase 4-like [Glycine max]	949	207	1e-59	97	123	90.62	12.96
Vr12813_c0_seq1	2990	ref|XP_003537755.1| PREDICTED: rop guanine nucleotide exchange factor 1-like [Glycine max]	566	791	0	96	421	42.24	74.38
Vr1281442_c0_seq1	234	ref|XP_004512189.1| PREDICTED: uncharacterized protein LOC101492396 [Cicer arietinum]	300	68.9	2e-12	58	55	70.51	18.33
Vr12814_c0_seq2	3655	ref|XP_003541278.1| PREDICTED: WD repeat-containing protein 75-like [Glycine max]	802	1059	0	82	673	55.02	83.67
Vr12815_c0_seq1	3508	ref|XP_003523305.1| PREDICTED: IAA-amino acid hydrolase ILR1-like 5-like [Glycine max]	432	494	5e-160	85	275	23.46	63.66
Vr1281645_c0_seq1	247	gb|AAD24647.1| putative retroelement pol polyprotein [Arabidopsis thaliana]	780	96.3	3e-21	58	71	83.81	9.1
Vr128168_c0_seq1	815	ref|XP_003553088.1| PREDICTED: uncharacterized protein LOC100802901 [Glycine max]	214	308	2e-102	78	212	74.72	97.66
Vr12816_c0_seq2	2484	ref|XP_003523797.1| PREDICTED: serine/threonine-protein kinase PEPKR2-like [Glycine max]	495	907	0	92	479	57.85	96.77
Vr12817_c0_seq1	1577	ref|XP_003523543.1| PREDICTED: uncharacterized protein LOC100777438 [Glycine max]	410	546	0	66	439	80.91	100
Vr12818_c0_seq1	867	ref|XP_003523076.1| PREDICTED: uncharacterized protein LOC100790403 [Glycine max]	190	328	3e-110	84	192	66.44	100
Vr12819_c0_seq2	2097	ref|XP_003522124.1| PREDICTED: uncharacterized protein LOC100810556 isoform 1 [Glycine max] ref|XP_003522125.1| PREDICTED: uncharacterized protein LOC100810556 isoform 2 [Glycine max]	506	685	0	84	497	71.1	95.85
Vr12820_c0_seq1	1163	ref|XP_004491314.1| PREDICTED: transcription factor JUNGBRUNNEN 1-like isoform X2 [Cicer arietinum]	199	315	3e-103	78	206	73.26	156.28
Vr1282156_c0_seq1	329	ref|XP_004515209.1| PREDICTED: uncharacterized protein LOC101494990 [Cicer arietinum]	166	73.9	3e-14	40	107	97.57	62.05
Vr12821_c0_seq2	1297	ref|XP_003537849.1| PREDICTED: uncharacterized protein LOC100779359 [Glycine max]	260	281	1e-88	70	239	53.66	91.54
Vr12822_c0_seq1	625	ref|XP_003549681.1| PREDICTED: uncharacterized protein LOC100527473 [Glycine max] gb|ACU16565.1| unknown [Glycine max]	86	146	2e-41	83	86	41.28	100
Vr12823_c0_seq1	2318	ref|XP_003544952.1| PREDICTED: uncharacterized protein LOC100783205 [Glycine max]	555	820	0	83	550	71.1	98.38
Vr128247_c0_seq1	1056	gb|EMJ07995.1| hypothetical protein PRUPE_ppa025652mg, partial [Prunus persica]	290	127	1e-30	37	204	55.68	70.34
Vr12824_c0_seq1	3551	ref|XP_003524870.1| PREDICTED: uncharacterized protein LOC100785647 [Glycine max]	992	1588	0	85	989	82.54	99.29
Vr128252_c0_seq1	440	ref|XP_003530033.1| PREDICTED: probable LRR receptor-like serine/threonine-protein kinase At1g07560-like [Glycine max]	638	222	5e-66	84	146	99.09	22.88
Vr12825_c0_seq1	1815	ref|NP_001242636.1| uncharacterized protein LOC100802234 [Glycine max] gb|ACU23761.1| unknown [Glycine max]	305	547	0	94	305	50.3	100
Vr12826_c0_seq1	1472	ref|NP_001242119.1| uncharacterized protein LOC100779837 [Glycine max] gb|ACU21156.1| unknown [Glycine max]	310	501	5e-173	87	300	59.38	96.45
Vr1282719_c0_seq1	714	ref|XP_004490487.1| PREDICTED: uncharacterized protein LOC101489483 [Cicer arietinum]	973	417	5e-136	86	238	100	24.46
Vr12827_c0_seq1	1544	ref|XP_003551879.1| PREDICTED: uncharacterized protein LOC100789832 [Glycine max]	183	297	5e-95	88	183	35.56	100
Vr128284_c0_seq1	1669	ref|XP_003525639.1| PREDICTED: kinesin-like protein KIF18B-like [Glycine max]	732	644	0	89	380	67.94	51.91
Vr12828_c0_seq2	2487	gb|ACU18535.1| unknown [Glycine max]	289	266	1e-78	90	147	17.73	50.87
Vr12829_c0_seq1	4319	ref|XP_003544237.1| PREDICTED: uncharacterized protein LOC100779084 [Glycine max]	1233	2278	0	93	1235	85.6	100
Vr12830_c0_seq1	1733	ref|XP_003539605.1| PREDICTED: uncharacterized protein LOC100815042 [Glycine max]	679	228	3e-62	76	190	31.22	27.69
Vr1283124_c0_seq1	523	ref|XP_003538107.1| PREDICTED: NAC domain-containing protein 90-like [Glycine max]	246	282	5e-93	82	174	98.66	68.7
Vr1283194_c0_seq1	710	ref|XP_003553022.1| PREDICTED: uncharacterized protein LOC100788433 [Glycine max]	1433	326	2e-99	62	229	96.48	15.98
Vr12831_c0_seq2	788	ref|NP_001236913.1| uncharacterized protein LOC100527755 [Glycine max] gb|ACU16915.1| unknown [Glycine max]	227	341	3e-115	79	229	87.18	88.11
Vr12832_c0_seq2	1235	ref|XP_003527158.1| PREDICTED: LOW QUALITY PROTEIN: signal peptidase complex catalytic subunit SEC11C-like [Glycine max]	177	185	8e-53	80	119	28.74	67.23
Vr12833_c0_seq1	1733	ref|XP_003552879.1| PREDICTED: cysteine-rich repeat secretory protein 60-like [Glycine max]	281	433	1e-145	85	284	48.87	100
Vr128345_c0_seq1	364	ref|XP_003538734.1| PREDICTED: uncharacterized protein LOC100809500 [Glycine max]	472	70.1	1e-11	86	43	35.44	8.9
Vr12835_c0_seq1	890	ref|NP_001235461.1| uncharacterized protein LOC100527138 precursor [Glycine max] gb|ACU16187.1| unknown [Glycine max]	176	247	2e-78	73	175	56.07	99.43
Vr12836_c0_seq1	568	gb|AFK45498.1| unknown [Lotus japonicus]	117	59.7	9e-09	94	31	16.37	26.5
Vr12837_c0_seq2	1766	ref|XP_003521559.1| PREDICTED: dol-P-Man:Man(5)GlcNAc(2)-PP-Dol alpha-1,3-mannosyltransferase-like [Glycine max]	451	600	0	81	486	82.45	99.78
Vr12838_c0_seq2	1701	ref|NP_001242224.1| uncharacterized protein LOC100785494 [Glycine max] gb|ACU20873.1| unknown [Glycine max]	362	407	1e-134	77	370	64.08	100
Vr1284066_c0_seq1	499	ref|XP_003548912.1| PREDICTED: MLO-like protein 12-like [Glycine max]	571	223	9e-67	82	149	87.78	26.09
Vr12840_c0_seq1	569	ref|XP_003521588.1| PREDICTED: uncharacterized protein LOC100800231 [Glycine max]	570	102	4e-22	87	54	28.12	9.47
Vr12842_c0_seq1	2928	ref|XP_003535400.1| PREDICTED: uncharacterized protein LOC100816218 [Glycine max]	789	1276	0	84	762	77.7	96.45
Vr12843_c0_seq2	2181	ref|XP_003543058.1| PREDICTED: CBS domain-containing protein CBSX5-like [Glycine max]	398	405	4e-131	84	275	36.86	69.1
Vr12844_c0_seq2	1372	ref|XP_003527937.1| PREDICTED: TLC domain-containing protein 2-like [Glycine max]	278	411	8e-139	87	276	60.35	98.92
Vr12845_c0_seq2	2250	ref|XP_003529542.1| PREDICTED: AMSH-like ubiquitin thiolesterase 3-like [Glycine max]	513	858	0	82	552	73.24	100
Vr1284617_c0_seq1	308	ref|XP_004513517.1| PREDICTED: uncharacterized protein LOC101508110, partial [Cicer arietinum]	179	63.5	1e-10	50	54	51.95	30.17
Vr12846_c0_seq2	1449	ref|XP_003536631.1| PREDICTED: uncharacterized protein LOC100787712 [Glycine max]	318	434	1e-146	90	278	57.42	87.42
Vr12847_c0_seq2	2737	ref|XP_003521007.1| PREDICTED: protein transport protein SEC23-like [Glycine max]	767	950	0	94	490	53.38	63.89
Vr12849_c0_seq2	1907	ref|XP_003527580.1| PREDICTED: protein FAR1-RELATED SEQUENCE 5-like [Glycine max]	241	460	5e-156	92	242	38.07	100
Vr1285197_c0_seq1	527	ref|XP_003552266.1| PREDICTED: uncharacterized protein LOC100782212 [Glycine max]	174	286	1e-95	92	159	90.51	91.38
Vr12851_c0_seq1	763	ref|XP_003547475.1| PREDICTED: probable NOT transcription complex subunit VIP2-like [Glycine max]	662	371	4e-121	93	260	99.61	39.27
Vr12852_c0_seq1	3878	ref|XP_003543418.1| PREDICTED: serine/threonine-protein kinase Nek5-like [Glycine max]	1040	1689	0	83	1045	80.45	100
Vr12853_c0_seq1	1179	ref|XP_003554087.1| PREDICTED: probable aquaporin SIP2-1-like [Glycine max]	236	426	2e-146	87	236	60.05	100
Vr12854_c0_seq1	298	gb|ACR38393.1| unknown [Zea mays]	213	204	3e-64	98	99	99.66	46.48
Vr12855_c0_seq1	741	ref|XP_003548865.1| PREDICTED: beta-galactosidase 3-like [Glycine max]	848	147	1e-36	86	77	30.9	9.08
Vr12857_c0_seq1	287	gb|AFK36357.1| unknown [Lotus japonicus]	272	184	6e-56	97	95	99.3	34.93
Vr1285812_c0_seq1	241	ref|XP_003542476.1| PREDICTED: probable membrane-associated kinase regulator 4-like [Glycine max]	356	88.6	2e-19	92	64	77.59	17.98
Vr12858_c0_seq2	1032	ref|NP_001238162.1| uncharacterized protein LOC100306394 [Glycine max] gb|ACU14543.1| unknown [Glycine max]	174	360	5e-122	98	174	50.58	100
Vr12859_c0_seq1	493	ref|XP_003543612.1| PREDICTED: IAA-amino acid hydrolase ILR1-like 4-like [Glycine max]	444	220	2e-66	88	124	75.05	27.93
Vr12860_c0_seq1	796	ref|XP_003546095.1| PREDICTED: RING finger and CHY zinc finger domain-containing protein 1-like [Glycine max]	267	147	4e-39	86	76	28.39	28.46
Vr12861_c0_seq1	1477	ref|XP_003518810.1| PREDICTED: uncharacterized N-acetyltransferase ycf52-like [Glycine max]	192	310	3e-100	83	194	38.59	98.44
Vr12862_c0_seq1	1455	ref|XP_003530799.1| PREDICTED: uncharacterized protein LOC100783403 [Glycine max]	257	280	1e-87	59	254	51.55	98.83
Vr12863_c0_seq1	1545	ref|XP_003539998.1| PREDICTED: 50S ribosomal protein L1-like [Glycine max]	408	497	1e-169	84	397	76.18	97.3
Vr12864_c0_seq1	1947	ref|XP_003552705.1| PREDICTED: phenylalanyl-tRNA synthetase, chloroplastic/mitochondrial-like [Glycine max]	431	864	0	95	431	66.41	100
Vr1286597_c0_seq1	288	ref|XP_003540637.1| PREDICTED: endoglucanase 5-like [Glycine max]	629	156	5e-43	81	98	98.96	15.58
Vr12865_c0_seq1	4898	ref|XP_003548325.1| PREDICTED: uncharacterized protein LOC100786225 [Glycine max]	1179	2084	0	90	1182	72.27	100
Vr1286621_c0_seq1	246	ref|YP_538806.1| ribosomal protein L23 [Glycine max] ref|YP_538826.1| ribosomal protein L23 [Glycine max] ref|YP_008145384.1| ribosomal protein L23 (chloroplast) [Glycine tomentella] ref|YP_008145404.1| ribosomal protein L23 (chloroplast) [Glycine tomentella] ref|YP_008145914.1| ribosomal protein L23 (chloroplast) [Glycine canescens] ref|YP_008145934.1| ribosomal protein L23 (chloroplast) [Glycin…	93	167	1e-51	99	81	98.78	87.1
Vr12866_c0_seq1	6076	ref|XP_003543749.1| PREDICTED: uncharacterized protein LOC100779077 [Glycine max]	1087	1744	0	81	1070	52.53	97.42
Vr1286758_c0_seq1	533	ref|XP_003520616.1| PREDICTED: subtilisin-like protease SDD1-like [Glycine max]	768	342	3e-110	92	178	99.62	23.18
Vr12867_c0_seq1	2541	ref|XP_003525388.1| PREDICTED: uncharacterized protein LOC100791666 [Glycine max]	461	579	0	77	423	46.67	91.54
Vr12868_c0_seq1	491	gb|ACU20569.1| unknown [Glycine max]	312	185	2e-54	84	124	75.76	39.74
Vr1287062_c0_seq1	484	ref|XP_003520384.1| PREDICTED: uncharacterized protein LOC100795634 [Glycine max]	1815	57	9e-07	38	103	55.37	5.12
Vr12870_c0_seq1	2251	gb|ACU17650.1| unknown [Glycine max]	399	628	0	81	387	51.44	96.74
Vr12871_c0_seq1	1844	ref|XP_003543897.1| PREDICTED: uncharacterized protein LOC100811507 [Glycine max]	461	789	0	92	453	73.7	97.83
Vr12872_c0_seq2	2186	ref|XP_004489586.1| PREDICTED: uncharacterized protein LOC101497905 [Cicer arietinum]	292	268	6e-80	57	314	41.31	100
Vr12874_c0_seq1	490	gb|AFK44249.1| unknown [Lotus japonicus]	377	159	5e-44	72	96	58.37	25.46
Vr12875_c0_seq1	2204	ref|XP_003544459.1| PREDICTED: uncharacterized protein LOC100780684 [Glycine max]	594	1089	0	89	593	80.63	99.83
Vr12877_c0_seq1	1846	ref|XP_003549748.1| PREDICTED: BRCA1-associated protein-like [Glycine max]	470	806	0	87	466	75.46	97.45
Vr1287809_c0_seq1	621	ref|XP_003543606.1| PREDICTED: uncharacterized protein LOC100791332 [Glycine max]	122	226	4e-72	85	122	58.94	100
Vr128785_c0_seq1	658	dbj|BAG50063.1| transcription factor AP2-EREBP [Lotus japonicus]	233	145	3e-39	64	123	52.58	49.36
Vr12879_c0_seq1	1418	ref|XP_003543141.1| PREDICTED: carbonic anhydrase, chloroplastic-like [Glycine max]	301	510	4e-177	90	301	63.68	100
Vr12880_c0_seq2	1323	ref|XP_003542528.1| PREDICTED: acylphosphatase-like [Glycine max]	150	174	6e-49	94	89	19.8	59.33
Vr12881_c0_seq1	1974	ref|XP_003532059.1| PREDICTED: fatty acid desaturase 3-like [Glycine max]	448	814	0	90	448	67.68	100
Vr12882_c0_seq1	1283	ref|XP_003519178.1| PREDICTED: thylakoid lumenal 29 kDa protein, chloroplastic-like [Glycine max]	347	610	0	88	347	80.98	100
Vr12883_c0_seq2	2673	ref|XP_003536592.1| PREDICTED: probable protein phosphatase 2C 63-like isoform 1 [Glycine max]	378	569	0	95	293	32.88	77.51
Vr1288434_c0_seq1	949	gb|AAC33963.1| contains similarity to reverse transcriptases (Pfam; rvt.hmm, score: 11.19) [Arabidopsis thaliana]	1633	63.5	6e-08	31	132	38.99	8.02
Vr12885_c0_seq1	3896	ref|XP_003525319.1| PREDICTED: LOW QUALITY PROTEIN: superkiller viralicidic activity 2-like 2-like [Glycine max]	982	1678	0	92	916	70.48	93.18
Vr128864_c0_seq1	458	ref|XP_003554741.1| PREDICTED: protein ABIL1-like [Glycine max]	301	110	2e-26	85	60	38.86	19.93
Vr1288652_c0_seq1	226	ref|XP_003517825.1| PREDICTED: uncharacterized protein LOC100804980 [Glycine max]	349	63.2	4e-10	68	47	62.39	13.47
Vr12886_c0_seq1	1447	ref|XP_003518764.1| PREDICTED: probable methyltransferase PMT4-like [Glycine max]	623	180	2e-46	91	93	19.14	14.93
Vr1288877_c0_seq1	264	gb|AFK46160.1| unknown [Lotus japonicus]	100	53.9	1e-07	65	40	44.7	40
Vr12888_c0_seq2	1977	ref|XP_003549217.1| PREDICTED: uncharacterized protein At2g24330-like [Glycine max]	401	595	0	85	370	55.24	92.27
Vr1288978_c0_seq1	220	ref|XP_003546536.1| PREDICTED: uncharacterized protein LOC100779627 [Glycine max]	79	75.1	7e-16	68	56	75.45	69.62
Vr12889_c0_seq1	4288	ref|NP_001240097.1| phytochrome B-like [Glycine max] gb|ACE79198.2| phytochrome B-1 [Glycine max]	1137	2177	0	93	1124	78.1	98.86
Vr1289064_c0_seq1	275	ref|XP_003535504.1| PREDICTED: protein TRANSPARENT TESTA 1-like [Glycine max]	273	186	8e-57	93	91	99.27	33.33
Vr12890_c0_seq1	2689	ref|XP_003547572.1| PREDICTED: uncharacterized protein LOC100809759 [Glycine max]	628	905	0	79	627	69.43	99.84
Vr12891_c0_seq1	1215	ref|XP_003519062.1| PREDICTED: chaperone protein dnaJ 6-like [Glycine max]	280	417	9e-142	87	269	65.02	96.07
Vr12892_c0_seq1	642	gb|EPZ61632.1| hypothetical protein H476_3624 [Clostridium sordellii VPI 9048]	72	149	8e-43	99	72	33.33	100
Vr12893_c0_seq1	2705	ref|XP_003543616.1| PREDICTED: protein CHUP1, chloroplastic-like [Glycine max]	608	748	0	79	593	64.92	97.2
Vr12894_c0_seq2	1612	ref|XP_003556549.1| PREDICTED: nifU-like protein 4, mitochondrial-like [Glycine max]	267	405	1e-135	80	257	46.71	94.01
Vr12895_c0_seq1	808	ref|NP_001242042.1| uncharacterized protein LOC100797484 [Glycine max] gb|ACU20572.1| unknown [Glycine max]	104	114	2e-28	71	97	32.43	93.27
Vr12896_c0_seq1	1194	ref|XP_003534275.1| PREDICTED: uncharacterized protein LOC100790691 [Glycine max]	235	347	3e-115	84	235	56.87	100
Vr12898_c0_seq1	1608	gb|AFK42898.1| unknown [Lotus japonicus]	188	134	2e-33	86	74	13.81	39.36
Vr12899_c0_seq1	2906	ref|XP_003517346.1| PREDICTED: peptidyl-prolyl cis-trans isomerase-like 2-like [Glycine max]	597	970	0	92	597	61.46	100
Vr12900_c0_seq1	1410	ref|NP_001235843.1| zinc finger protein CONSTANS-LIKE 2 [Glycine max] gb|ABD28283.1| zinc finger protein CONSTANS-LIKE 2 [Glycine max]	352	463	6e-158	83	362	75.82	100
Vr12901_c0_seq1	1258	ref|XP_003552695.1| PREDICTED: heat shock cognate 70 kDa protein-like [Glycine max]	647	556	0	99	314	74.88	48.53
Vr12902_c0_seq1	822	ref|NP_001237005.1| uncharacterized protein LOC100305554 [Glycine max] gb|ACU13293.1| unknown [Glycine max]	176	192	3e-57	99	92	33.58	52.27
Vr1290380_c0_seq1	1291	ref|YP_003434344.1| RNA polymerase beta subunit [Vigna radiata] gb|ACV90211.1| RNA polymerase beta subunit [Vigna radiata]	1070	862	0	99	430	99.92	40.19
Vr12903_c0_seq1	1742	dbj|BAG50062.1| transcription factor C2H2 [Lotus japonicus]	195	208	5e-60	77	160	26.75	82.05
Vr1290485_c0_seq1	480	gb|AER13160.1| putative non-LTR retroelement [Phaseolus vulgaris]	216	87.8	2e-18	44	102	63.33	47.22
Vr12904_c0_seq2	1705	ref|NP_001241070.1| uncharacterized protein LOC100788634 [Glycine max] gb|ACU18164.1| unknown [Glycine max]	253	411	2e-137	89	219	38.24	86.56
Vr1290561_c0_seq1	675	ref|XP_003541569.1| PREDICTED: uncharacterized protein LOC100814178 [Glycine max]	636	248	2e-74	65	197	86.67	30.35
Vr12905_c0_seq1	3698	ref|XP_003554099.1| PREDICTED: 4-alpha-glucanotransferase DPE2-like [Glycine max]	965	1753	0	91	974	79.02	100
Vr12906_c0_seq1	1750	ref|NP_001237308.1| uncharacterized protein LOC100306342 [Glycine max] gb|ACU14470.1| unknown [Glycine max]	182	317	7e-102	83	180	30.74	98.9
Vr12907_c0_seq1	1549	ref|XP_003534395.1| PREDICTED: cytochrome b5 reductase 4-like [Glycine max]	215	347	7e-114	79	227	43.77	100
Vr1290806_c0_seq1	364	ref|XP_004517219.1| PREDICTED: F-box/kelch-repeat protein At3g06240-like [Cicer arietinum]	391	66.6	1e-10	38	118	95.05	28.9
Vr1290849_c0_seq1	649	ref|XP_003519770.1| PREDICTED: uncharacterized protein LOC100810333 [Glycine max]	900	166	8e-44	72	122	55.93	13.56
Vr12908_c0_seq2	1703	ref|XP_003546805.1| PREDICTED: uncharacterized protein LOC100793632 [Glycine max]	251	220	8e-64	86	185	31.77	72.91
Vr129096_c0_seq1	466	ref|NP_001237247.1| uncharacterized protein LOC100500642 [Glycine max] gb|ACU15782.1| unknown [Glycine max]	121	150	1e-43	71	112	70.39	92.56
Vr12910_c0_seq1	774	ref|NP_001237878.1| uncharacterized protein LOC100527049 [Glycine max] gb|ACU16089.1| unknown [Glycine max]	120	144	1e-39	71	119	46.12	94.17
Vr1291148_c0_seq1	438	ref|XP_003530720.1| PREDICTED: hydroxycinnamoyl-Coenzyme A shikimate/quinate hydroxycinnamoyltransferase-like [Glycine max]	478	216	4e-65	77	145	98.86	30.33
Vr12911_c0_seq1	1901	ref|XP_003531699.1| PREDICTED: mRNA cap guanine-N7 methyltransferase 1-like [Glycine max]	371	694	0	88	402	63.44	100
Vr1291252_c0_seq1	532	gb|AFN88207.1| integrase core domain containing protein [Phaseolus vulgaris]	1387	68.9	1e-10	37	155	83.08	10.6
Vr1291257_c0_seq1	350	ref|XP_003555002.1| PREDICTED: uncharacterized protein LOC100810380 [Glycine max]	1273	146	5e-38	69	102	86.86	8.01
Vr129138_c0_seq1	204	ref|XP_003601022.1| TMV resistance protein N [Medicago truncatula] gb|AES71273.1| TMV resistance protein N [Medicago truncatula]	868	76.3	3e-14	60	70	97.55	8.06
Vr12913_c0_seq1	814	ref|XP_003531962.1| PREDICTED: transcription factor MYC2-like [Glycine max]	654	108	3e-23	94	54	19.66	8.26
Vr1291482_c0_seq1	498	ref|XP_004153408.1| PREDICTED: uncharacterized mitochondrial protein AtMg00860-like, partial [Cucumis sativus]	170	78.6	3e-15	44	97	56.63	57.06
Vr12914_c0_seq1	1580	ref|NP_001240190.1| uncharacterized protein LOC100788071 [Glycine max] gb|ACU23509.1| unknown [Glycine max]	295	323	5e-103	77	217	40.25	73.56
Vr12915_c0_seq1	2109	ref|XP_004498282.1| PREDICTED: phosphoribosylamine--glycine ligase, chloroplastic-like isoform X2 [Cicer arietinum]	526	881	0	83	527	74.59	99.81
Vr1291774_c0_seq1	491	ref|XP_004495646.1| PREDICTED: uncharacterized protein LOC101506949 [Cicer arietinum]	649	244	6e-74	72	167	99.59	25.73
Vr12917_c0_seq1	1686	ref|XP_004497106.1| PREDICTED: uncharacterized protein LOC101503192 [Cicer arietinum]	381	318	2e-99	82	189	33.27	49.61
Vr12918_c0_seq1	3414	ref|XP_003548978.1| PREDICTED: uncharacterized protein LOC100819038 [Glycine max]	761	1140	0	82	764	66.17	100
Vr12919_c0_seq1	1540	ref|XP_003554986.1| PREDICTED: uncharacterized protein LOC100788286 [Glycine max]	244	154	7e-40	89	80	15.58	32.79
Vr1292186_c0_seq1	396	emb|CAN80130.1| hypothetical protein VITISV_001989 [Vitis vinifera]	340	70.9	4e-12	37	142	97.73	41.18
Vr12921_c0_seq1	591	ref|XP_003533456.1| PREDICTED: isoflavone reductase homolog [Glycine max]	318	300	1e-98	93	155	78.68	48.74
Vr12922_c0_seq2	2180	ref|XP_003534478.1| PREDICTED: cysteine protease ATG4-like [Glycine max]	486	822	0	89	489	67.2	100
Vr12923_c0_seq1	1393	ref|XP_003552384.1| PREDICTED: exosome complex exonuclease RRP46 homolog [Glycine max]	243	457	3e-157	90	243	52.19	100
Vr1292412_c0_seq1	268	ref|XP_003550496.1| PREDICTED: uncharacterized protein LOC100816043 [Glycine max]	128	95.9	4e-23	78	68	73.88	52.34
Vr12924_c0_seq2	7052	ref|XP_003520379.1| PREDICTED: uncharacterized protein LOC100786119 [Glycine max]	1927	3266	0	87	1939	82.2	99.07
Vr12925_c0_seq2	2184	ref|XP_003519595.1| PREDICTED: EH domain-containing protein 1-like [Glycine max]	543	906	0	94	483	66.35	88.95
Vr12926_c0_seq1	1536	ref|XP_003550843.1| PREDICTED: uncharacterized protein LOC100801811 [Glycine max]	48	53.9	6e-06	76	45	8.66	93.75
Vr12928_c0_seq2	2167	gb|AFK40307.1| unknown [Lotus japonicus]	392	466	5e-155	71	381	52.1	96.94
Vr12929_c0_seq1	640	ref|XP_003525998.1| PREDICTED: protein IQ-DOMAIN 1-like [Glycine max]	300	120	2e-29	58	109	39.53	34.67
Vr12930_c0_seq1	6246	ref|XP_003521172.1| PREDICTED: ABC transporter A family member 1-like [Glycine max]	1892	3391	0	92	1888	90.68	99.79
Vr1293253_c0_seq1	211	ref|XP_004514546.1| PREDICTED: uncharacterized protein LOC101490258 [Cicer arietinum]	507	57	8e-08	39	61	86.73	12.03
Vr12932_c0_seq1	1885	ref|XP_003534600.1| PREDICTED: uncharacterized protein LOC100785748 [Glycine max]	230	188	1e-51	78	162	25.68	70.43
Vr1293320_c0_seq1	418	ref|XP_002888381.1| expressed protein [Arabidopsis lyrata subsp. lyrata] gb|EFH64640.1| expressed protein [Arabidopsis lyrata subsp. lyrata]	50	50.4	3e-06	53	47	33.25	92
Vr129337_c0_seq1	797	ref|XP_003524282.1| PREDICTED: nuclear transcription factor Y subunit B-7-like [Glycine max]	225	196	1e-58	78	143	51.32	61.78
Vr12933_c0_seq1	1067	gb|AFW90528.1| embryo-abundant protein EMB [Phaseolus vulgaris]	285	437	2e-150	84	251	70.57	87.37
Vr12934_c0_seq1	2078	ref|XP_003522818.1| PREDICTED: uncharacterized protein LOC100784560 [Glycine max]	473	818	0	90	479	69.06	100
Vr12935_c0_seq1	1069	ref|XP_004487677.1| PREDICTED: uncharacterized protein LOC101506036 [Cicer arietinum]	109	163	4e-46	75	113	31.15	96.33
Vr12936_c0_seq2	1100	ref|NP_001239714.1| uncharacterized protein LOC100804369 [Glycine max] gb|ACU22670.1| unknown [Glycine max]	240	416	7e-143	84	240	63.82	100
Vr12937_c0_seq1	1523	ref|XP_003522377.1| PREDICTED: uncharacterized protein LOC100789513 [Glycine max]	285	346	2e-112	73	270	51.02	89.12
Vr12939_c0_seq2	1608	ref|XP_003543319.1| PREDICTED: methyltransferase-like protein 21A-like [Glycine max]	222	392	5e-131	90	222	41.42	100
Vr12940_c0_seq1	2221	ref|XP_003541321.1| PREDICTED: uncharacterized protein LOC100793947 [Glycine max]	341	609	0	91	341	45.97	100
Vr1294216_c0_seq1	259	ref|XP_004502366.1| PREDICTED: protein PRD1-like [Cicer arietinum]	1233	137	2e-35	81	79	90.73	6.41
Vr12942_c0_seq1	2883	ref|XP_003540886.1| PREDICTED: proline-rich receptor-like protein kinase PERK13-like [Glycine max]	661	914	0	78	661	68.16	100
Vr12943_c0_seq2	3005	ref|XP_003522022.1| PREDICTED: F-box/LRR-repeat protein 3-like [Glycine max]	669	967	0	90	669	66.52	100
Vr12944_c0_seq2	3319	ref|XP_003534528.1| PREDICTED: uncharacterized protein LOC100792279 [Glycine max]	601	852	0	77	582	0.3	52.25
Vr12946_c0_seq1	2314	ref|XP_003542901.1| PREDICTED: F-box/LRR-repeat protein 4-like isoform 2 [Glycine max]	607	1110	0	90	607	78.48	100
Vr12947_c0_seq1	1679	ref|XP_003519985.1| PREDICTED: UPF0496 protein 4-like [Glycine max]	378	660	0	91	383	68.43	100
Vr12948_c0_seq2	1646	ref|XP_003556205.1| PREDICTED: uncharacterized protein LOC100800455 [Glycine max]	357	347	3e-111	84	234	42.65	64.71
Vr12949_c0_seq2	4163	ref|XP_003549628.1| PREDICTED: uncharacterized protein LOC100786963 [Glycine max]	776	1182	0	91	747	53.83	96.01
Vr12951_c0_seq2	1335	ref|XP_004497355.1| PREDICTED: nitrilase homolog 1-like [Cicer arietinum]	327	507	7e-176	78	319	71.69	85.63
Vr12952_c0_seq1	358	ref|XP_002339604.1| predicted protein [Populus trichocarpa] gb|EEE70342.1| predicted protein [Populus trichocarpa]	81	68.9	7e-13	73	79	65.64	97.53
Vr12953_c0_seq1	4204	ref|XP_003519549.1| PREDICTED: conserved oligomeric Golgi complex subunit 5-like [Glycine max]	831	942	0	95	480	34.25	57.76
Vr12954_c0_seq1	3463	ref|XP_003548539.1| PREDICTED: transcription factor GTE8-like [Glycine max]	744	1000	0	88	609	52.7	81.85
Vr12955_c0_seq1	2010	ref|XP_003547457.1| PREDICTED: uncharacterized protein LOC100789246 [Glycine max]	197	69.3	4e-10	32	187	27.06	90.36
Vr12957_c0_seq1	1099	ref|XP_003525822.1| PREDICTED: uncharacterized protein LOC100815424 [Glycine max]	228	445	2e-154	93	228	62.24	100
Vr12959_c0_seq1	2318	gb|ACA57836.1| kinase-associated protein phosphatase 1 [Glycine max]	576	806	0	84	475	61.48	81.94
Vr12960_c0_seq1	1532	ref|XP_003525308.1| PREDICTED: pollen-specific protein SF21-like [Glycine max]	352	705	0	97	352	68.8	100
Vr12961_c0_seq1	2071	ref|XP_003530186.1| PREDICTED: uncharacterized membrane protein At1g16860 [Glycine max]	484	844	0	91	485	69.97	100
Vr12962_c0_seq1	2417	ref|XP_003522894.1| PREDICTED: THO complex subunit 1-like [Glycine max]	605	1165	0	93	605	74.84	100
Vr12963_c0_seq1	1655	ref|XP_003516327.1| PREDICTED: GDP-mannose transporter GONST3-like [Glycine max]	382	594	0	90	381	69.06	99.74
Vr12964_c0_seq2	979	ref|NP_001235993.1| uncharacterized protein LOC100500296 [Glycine max] gb|ACU15332.1| unknown [Glycine max]	165	141	2e-37	85	84	24.62	50.91
Vr12965_c0_seq1	1552	ref|NP_001242532.1| uncharacterized protein LOC100794786 [Glycine max] gb|ACU24648.1| unknown [Glycine max]	389	723	0	88	389	74.61	100
Vr12967_c0_seq1	2366	ref|XP_003518584.1| PREDICTED: uncharacterized protein LOC778196 [Glycine max]	745	817	0	82	543	67.62	69.13
Vr1296894_c0_seq1	221	ref|XP_003556918.1| PREDICTED: ABC transporter G family member 23-like [Glycine max]	656	138	1e-36	93	73	98.19	11.13
Vr12968_c0_seq1	476	ref|XP_002516879.1| helicase, putative [Ricinus communis] gb|EEF45493.1| helicase, putative [Ricinus communis]	1064	285	8e-87	97	158	99.58	14.85
Vr12969_c0_seq2	2046	ref|XP_003518719.1| PREDICTED: uncharacterized protein LOC100775402 [Glycine max]	311	260	5e-77	93	135	19.65	43.41
Vr12970_c0_seq1	1055	ref|XP_003547936.1| PREDICTED: uncharacterized protein LOC100306471 [Glycine max]	271	485	1e-169	94	251	71.37	92.62
Vr12971_c0_seq2	3327	ref|XP_003531046.1| PREDICTED: F-box/kelch-repeat protein At1g22040-like [Glycine max]	481	892	0	92	481	43.37	100
Vr12972_c0_seq1	420	ref|XP_003521600.1| PREDICTED: probable pre-mRNA-splicing factor ATP-dependent RNA helicase-like [Glycine max]	720	153	8e-41	82	96	68.1	12.78
Vr12973_c0_seq1	1537	ref|XP_003549295.1| PREDICTED: uncharacterized protein LOC100805518 [Glycine max]	372	429	1e-143	83	286	53.68	76.08
Vr12974_c0_seq1	1340	ref|NP_001239684.1| uncharacterized protein LOC100800268 [Glycine max] gb|ACU24166.1| unknown [Glycine max]	228	370	1e-123	84	228	51.04	100
Vr12975_c0_seq1	5620	ref|XP_003525087.1| PREDICTED: UPF0202 protein At1g10490-like [Glycine max]	1029	1790	0	92	1010	53.91	97.96
Vr12976_c0_seq1	1524	ref|XP_003524260.1| PREDICTED: lipase 3-like [Glycine max]	315	502	4e-173	88	264	51.97	83.81
Vr12977_c0_seq1	870	ref|NP_001236203.1| NADP-dependent isocitrate dehydrogenase [Glycine max] gb|AAC64182.1| NADP-dependent isocitrate dehydrogenase [Glycine max]	416	441	5e-151	96	218	75.17	52.4
Vr12978_c0_seq1	6852	ref|XP_003518523.1| PREDICTED: uncharacterized protein At3g06530-like [Glycine max]	2147	3216	0	82	2150	93.93	100
Vr12979_c0_seq1	1680	ref|XP_003626949.1| Beta-1 3-glucanase [Medicago truncatula] gb|AET01425.1| Beta-1 3-glucanase [Medicago truncatula]	463	736	0	76	464	82.74	100
Vr129806_c0_seq1	255	ref|XP_003520344.1| PREDICTED: G-type lectin S-receptor-like serine/threonine-protein kinase RLK1-like [Glycine max]	807	170	1e-47	89	85	100	10.53
Vr12980_c0_seq2	1084	ref|XP_003546029.1| PREDICTED: dof zinc finger protein DOF2.3-like [Glycine max]	153	192	2e-56	71	154	42.62	100
Vr12981_c0_seq1	3218	ref|XP_003529662.1| PREDICTED: E3 ubiquitin-protein ligase UPL5-like [Glycine max]	867	1564	0	90	871	80.92	100
Vr12982_c0_seq1	1615	ref|XP_003528261.1| PREDICTED: putative dihydroflavonol-4-reductase-like [Glycine max]	332	587	0	76	380	70.59	100
Vr12984_c0_seq1	2023	ref|XP_003539586.1| PREDICTED: uncharacterized protein LOC100804520 [Glycine max]	295	478	9e-162	97	295	43.6	100
Vr12985_c0_seq1	1854	ref|XP_003538629.1| PREDICTED: trehalose-phosphate phosphatase-like [Glycine max]	361	330	6e-104	96	164	26.43	45.43
Vr12987_c0_seq2	2186	ref|XP_003545402.1| PREDICTED: uncharacterized protein LOC100803515 [Glycine max]	527	851	0	84	516	70.68	97.91
Vr12988_c0_seq1	751	ref|XP_003535364.1| PREDICTED: uncharacterized protein LOC100787172 [Glycine max]	130	201	5e-62	78	125	49.93	96.15
Vr12989_c0_seq1	3101	ref|XP_003546623.1| PREDICTED: leucine-rich repeat receptor-like protein kinase TDR-like [Glycine max]	960	1605	0	86	956	92	99.38
Vr12991_c0_seq1	3457	ref|XP_003549173.1| PREDICTED: plastid division protein CDP1, chloroplastic-like [Glycine max]	812	1277	0	88	722	62.48	88.79
Vr12992_c0_seq1	2787	ref|XP_003552618.1| PREDICTED: DUF246 domain-containing protein At1g04910-like [Glycine max]	673	1218	0	91	673	72.44	100
Vr129935_c0_seq1	1029	ref|XP_003541938.1| PREDICTED: uncharacterized protein LOC100779943 [Glycine max]	470	506	4e-175	88	337	97.47	71.49
Vr12993_c0_seq1	1203	ref|XP_003518302.1| PREDICTED: josephin-like protein-like [Glycine max]	354	298	3e-94	64	234	57.86	51.69
Vr12994_c0_seq2	6180	ref|XP_004508703.1| PREDICTED: uncharacterized protein LOC101495052 [Cicer arietinum]	1663	1964	0	75	1496	71.89	88.27
Vr12996_c0_seq1	535	gb|AFK34314.1| unknown [Medicago truncatula] gb|AFK48831.1| unknown [Medicago truncatula]	183	222	3e-70	88	120	67.29	65.57
Vr12997_c0_seq1	1542	ref|XP_003528832.1| PREDICTED: uncharacterized protein At1g01500-like [Glycine max]	306	451	3e-153	84	297	56.23	96.41
Vr12998_c0_seq1	1862	ref|XP_003532145.1| PREDICTED: zinc finger CCCH domain-containing protein 18-like [Glycine max]	495	694	0	89	476	76.69	95.96
Vr12999_c0_seq1	4288	ref|XP_003520502.1| PREDICTED: uncharacterized protein LOC100804484 [Glycine max]	1160	1623	0	75	1179	80.76	99.83
Vr130008_c0_seq1	579	ref|XP_003521640.1| PREDICTED: protein notum homolog [Glycine max]	421	80.5	1e-14	81	77	37.48	18.05
Vr13000_c0_seq1	208	ref|XP_003528199.1| PREDICTED: galactoside 2-alpha-L-fucosyltransferase-like [Glycine max]	593	145	1e-39	97	69	99.52	11.64
Vr13001_c0_seq2	1409	ref|XP_003542123.1| PREDICTED: LOW QUALITY PROTEIN: protein SRG1-like, partial [Glycine max]	318	437	3e-148	81	263	55.78	80.5
Vr13003_c0_seq1	1727	ref|XP_003531002.1| PREDICTED: probable S-acyltransferase At2g14255-like [Glycine max]	541	730	0	90	410	71.11	75.79
Vr13004_c0_seq1	764	ref|XP_004503176.1| PREDICTED: probable methyltransferase PMT11-like [Cicer arietinum]	666	71.2	6e-11	94	32	12.57	4.8
Vr13005_c0_seq1	1552	ref|XP_003524967.1| PREDICTED: uncharacterized protein LOC100792185 [Glycine max]	318	516	2e-178	82	318	60.37	100
Vr13006_c0_seq1	901	ref|XP_003555166.1| PREDICTED: DEAD-box ATP-dependent RNA helicase 3, chloroplastic-like [Glycine max]	736	187	2e-50	71	178	58.05	23.78
Vr13007_c0_seq1	882	ref|XP_003526850.1| PREDICTED: trihelix transcription factor GT-2-like [Glycine max]	497	120	1e-27	73	77	26.19	15.49
Vr13008_c0_seq2	1943	ref|XP_003519518.1| PREDICTED: N-acetyl-D-glucosamine kinase-like [Glycine max]	370	597	0	89	352	54.19	95.14
Vr13013_c0_seq2	1165	ref|XP_003522985.1| PREDICTED: psbP domain-containing protein 3, chloroplastic-like [Glycine max]	244	377	4e-127	73	281	71.67	100
Vr13015_c0_seq2	823	ref|XP_003521735.1| PREDICTED: probable serine/threonine-protein kinase At1g54610-like [Glycine max]	573	212	9e-61	78	152	55.41	25.65
Vr1301602_c0_seq1	299	ref|XP_004509508.1| PREDICTED: uncharacterized protein LOC101513325 [Cicer arietinum]	1436	123	5e-30	55	98	98.33	6.82
Vr1301699_c0_seq1	539	gb|AAL58228.1|AC084762_2 putative gag-pol polyprotein [Oryza sativa Japonica Group] gb|ABF96256.1| retrotransposon protein, putative, unclassified [Oryza sativa Japonica Group]	1167	91.7	4e-18	46	101	43.6	8.65
Vr130178_c0_seq1	336	ref|XP_003543730.1| PREDICTED: probable serine/threonine-protein kinase Cx32, chloroplastic-like [Glycine max]	440	61.6	5e-09	71	42	37.5	9.55
Vr13018_c0_seq1	1056	ref|XP_003521609.1| PREDICTED: uncharacterized protein LOC100811806 [Glycine max]	192	311	2e-102	90	192	54.55	100
Vr1301943_c0_seq1	258	emb|CAN59999.1| hypothetical protein VITISV_001733 [Vitis vinifera]	616	77.4	1e-14	56	61	70.16	9.9
Vr13019_c0_seq1	1839	ref|XP_003540609.1| PREDICTED: probable glucuronoxylan glucuronosyltransferase F8H-like [Glycine max]	494	790	0	87	453	73.9	90.69
Vr1301_c0_seq1	477	ref|XP_002609941.1| hypothetical protein BRAFLDRAFT_114927 [Branchiostoma floridae] sp|Q8ISP0.1|RS18_BRABE RecName: Full=40S ribosomal protein S18 gb|AAN52390.1| ribosomal protein S18 [Branchiostoma belcheri] gb|EEN65951.1| hypothetical protein BRAFLDRAFT_114927 [Branchiostoma floridae]	152	199	5e-62	67	136	85.12	88.82
Vr13020_c0_seq1	1838	ref|XP_003535513.1| PREDICTED: transcription factor bHLH111-like [Glycine max]	502	774	0	85	510	81.99	100
Vr130217_c0_seq1	957	ref|XP_003551311.1| PREDICTED: AP2-like ethylene-responsive transcription factor PLT2-like [Glycine max]	439	238	3e-71	74	195	60.5	43.74
Vr13021_c0_seq1	1342	ref|XP_003530255.1| PREDICTED: UPF0503 protein At3g09070, chloroplastic-like [Glycine max]	656	266	6e-78	72	300	62.89	45.73
Vr13022_c0_seq1	2325	ref|XP_003521352.1| PREDICTED: uncharacterized protein At3g61080, chloroplastic-like [Glycine max]	332	341	1e-106	76	233	30.06	68.67
Vr13023_c0_seq2	1442	ref|XP_003517309.1| PREDICTED: uncharacterized protein LOC100800367 [Glycine max]	346	423	4e-142	86	264	54.92	76.01
Vr1302465_c0_seq1	270	ref|XP_003536967.1| PREDICTED: probable membrane-associated kinase regulator 4-like [Glycine max]	360	84.7	8e-18	80	51	56.67	14.17
Vr13024_c0_seq1	1931	ref|XP_003544823.1| PREDICTED: cyclin-D4-1-like [Glycine max]	355	524	3e-179	81	355	54.84	100
Vr13025_c0_seq1	1503	ref|XP_003528979.1| PREDICTED: Down syndrome critical region protein 3 homolog [Glycine max]	316	568	0	89	316	63.07	100
Vr1302617_c0_seq1	477	ref|XP_003545177.1| PREDICTED: receptor-like protein 12-like [Glycine max]	906	188	2e-52	62	159	100	17.22
Vr13026_c0_seq1	1703	ref|NP_001242273.1| uncharacterized protein LOC100810338 [Glycine max] gb|ACU23423.1| unknown [Glycine max]	339	577	0	88	339	59.72	100
Vr130285_c0_seq1	212	gb|AFM54570.1| putative resistance protein TIR 03, partial [Phaseolus vulgaris]	156	80.1	4e-17	59	75	98.11	48.08
Vr13028_c0_seq1	446	ref|XP_003547865.1| PREDICTED: actin-related protein 8-like [Glycine max]	469	102	4e-23	96	47	31.61	10.02
Vr1302943_c0_seq1	263	ref|XP_003533950.1| PREDICTED: putative clathrin assembly protein At2g01600-like [Glycine max]	554	96.7	2e-21	73	88	99.24	15.7
Vr1303097_c0_seq1	241	gb|AFN88193.1| putative receptor-like protein kinase [Phaseolus vulgaris]	1203	55.1	7e-07	59	41	50.21	3.41
Vr13031_c0_seq1	1415	ref|XP_003553381.1| PREDICTED: LOW QUALITY PROTEIN: serine carboxypeptidase-like 45-like [Glycine max]	423	371	6e-121	74	246	52.01	49.88
Vr13032_c0_seq1	1243	ref|XP_003520791.1| PREDICTED: transcription factor bHLH149-like [Glycine max]	194	195	2e-56	66	191	44.41	98.45
Vr13033_c0_seq1	1144	ref|NP_001238075.1| uncharacterized protein LOC100527828 [Glycine max] gb|ACU17017.1| unknown [Glycine max]	222	308	3e-100	85	222	56.64	100
Vr1303483_c0_seq1	450	ref|XP_003550935.1| PREDICTED: probable purine permease 11-like [Glycine max]	390	250	5e-79	83	143	94.89	36.67
Vr13034_c0_seq2	3623	ref|XP_003548718.1| PREDICTED: DNA (cytosine-5)-methyltransferase CMT2-like [Glycine max]	1143	1550	0	75	1100	87.36	95.19
Vr13035_c0_seq2	2741	ref|XP_003527927.1| PREDICTED: uncharacterized protein LOC100780144 [Glycine max]	735	1192	0	82	757	82.42	100
Vr1303607_c0_seq1	289	emb|CAN71693.1| hypothetical protein VITISV_012128 [Vitis vinifera]	477	54.3	1e-06	45	73	64.36	15.3
Vr13036_c0_seq1	3512	ref|XP_003520183.1| PREDICTED: formin-like protein 1-like [Glycine max]	880	872	0	90	479	40.09	54.43
Vr13037_c0_seq2	2070	ref|XP_003542007.1| PREDICTED: DDB1- and CUL4-associated factor 8-like [Glycine max]	488	852	0	81	516	73.96	100
Vr13038_c0_seq1	559	ref|NP_566338.2| LMBR1-like membrane protein [Arabidopsis thaliana] sp|Q9SR93.2|LMBD1_ARATH RecName: Full=LIMR family protein At3g08930 gb|AAK59596.1| unknown protein [Arabidopsis thaliana] gb|AAN60291.1| unknown [Arabidopsis thaliana] gb|AAV97805.1| At3g08930 [Arabidopsis thaliana] gb|AEE74696.1| LMBR1-like membrane protein [Arabidopsis thaliana]	509	123	8e-30	97	58	30.77	11.39
Vr13039_c0_seq1	2306	ref|XP_003546719.1| PREDICTED: probable peptide/nitrate transporter At3g54450-like [Glycine max]	576	968	0	90	562	72.64	97.57
Vr13040_c0_seq1	5274	ref|XP_003541418.1| PREDICTED: uncharacterized protein LOC100807578 [Glycine max]	1463	2478	0	87	1495	84.95	99.66
Vr13041_c0_seq1	3042	ref|XP_003537513.1| PREDICTED: uncharacterized protein LOC100777227 [Glycine max]	787	1139	0	78	794	77.55	98.73
Vr13045_c0_seq1	1916	ref|XP_003518684.1| PREDICTED: probable galacturonosyltransferase-like 3-like [Glycine max]	342	633	0	94	324	50.63	93.86
Vr13046_c0_seq2	1264	ref|XP_003534700.1| PREDICTED: probable lysine-specific demethylase JMJ14-like [Glycine max]	538	160	2e-40	46	211	37.1	39.22
Vr13048_c0_seq1	2498	ref|XP_004507795.1| PREDICTED: RING-H2 finger protein ATL56-like isoform X1 [Cicer arietinum] ref|XP_004507796.1| PREDICTED: RING-H2 finger protein ATL56-like isoform X2 [Cicer arietinum]	182	127	1e-29	57	106	12.49	58.24
Vr13049_c0_seq1	3818	ref|XP_003527980.1| PREDICTED: histone-lysine N-methyltransferase ATX4-like [Glycine max]	1067	1755	0	90	989	76.87	91.85
Vr1305001_c0_seq1	695	ref|XP_003534724.1| PREDICTED: RPM1-interacting protein 4-like [Glycine max]	225	203	1e-61	63	206	85.61	83.11
Vr13050_c0_seq1	1069	ref|XP_003528967.1| PREDICTED: uncharacterized GPI-anchored protein At4g28100-like [Glycine max]	342	454	4e-156	89	275	75.02	80.12
Vr13051_c0_seq1	1019	ref|XP_003555759.1| PREDICTED: CASP-like protein At3g23200-like [Glycine max]	152	69.3	5e-11	78	41	11.87	26.97
Vr13052_c0_seq1	938	ref|XP_003532709.1| PREDICTED: uncharacterized protein LOC100805870 [Glycine max]	207	253	6e-80	81	175	55.12	84.54
Vr13053_c0_seq1	1214	ref|XP_003522718.1| PREDICTED: uncharacterized protein LOC100817690 [Glycine max]	231	393	3e-133	86	218	53.62	94.37
Vr13054_c0_seq2	939	ref|XP_003536101.1| PREDICTED: acyl carrier protein 1, chloroplastic-like [Glycine max]	144	207	3e-63	79	144	45.79	100
Vr1305556_c0_seq1	710	ref|XP_003551810.1| PREDICTED: xyloglucan galactosyltransferase KATAMARI1-like [Glycine max]	533	351	4e-115	71	242	90.85	45.4
Vr1305599_c0_seq1	323	ref|XP_003536881.1| PREDICTED: probable pectinesterase/pectinesterase inhibitor 41-like [Glycine max]	559	201	4e-59	92	107	99.38	19.14
Vr13055_c0_seq1	604	ref|XP_004497835.1| PREDICTED: uncharacterized protein At4g14450, chloroplastic-like [Cicer arietinum]	102	75.1	2e-14	65	101	44.21	99.02
Vr13056_c0_seq1	1220	ref|XP_003527515.1| PREDICTED: uncharacterized protein LOC100805468 [Glycine max]	202	365	9e-123	89	201	49.02	99.5
Vr1305749_c0_seq1	770	emb|CAN60609.1| hypothetical protein VITISV_036599 [Vitis vinifera]	1455	66.6	2e-09	43	95	36.75	4.95
Vr1305778_c0_seq1	394	sp|P09439.1|LOX2_SOYBN RecName: Full=Seed linoleate 9S-lipoxygenase-2; AltName: Full=Lipoxygenase-2; Short=L-2 gb|AAA33987.1| lipoxygenase (EC 1.13.11.12) [Glycine max]	865	237	8e-71	86	131	99.75	15.14
Vr13058_c0_seq1	1233	ref|NP_001235790.1| uncharacterized protein LOC100526906 [Glycine max] gb|ACU15926.1| unknown [Glycine max]	181	126	7e-31	82	89	21.17	48.62
Vr1305961_c0_seq1	699	ref|XP_003545392.1| PREDICTED: serine/threonine-protein kinase CTR1-like [Glycine max]	381	392	2e-133	81	239	99.57	62.73
Vr13060_c0_seq1	246	ref|XP_002512094.1| ATP binding protein, putative [Ricinus communis] gb|EEF50763.1| ATP binding protein, putative [Ricinus communis]	620	56.2	2e-07	77	31	37.8	5
Vr13061_c0_seq1	557	ref|NP_001242168.1| uncharacterized protein LOC100815943 [Glycine max] gb|ACU23968.1| unknown [Glycine max]	339	211	4e-64	95	106	57.09	31.27
Vr13062_c0_seq1	422	ref|XP_003541776.1| PREDICTED: protein spinster homolog 1-like [Glycine max]	532	158	6e-43	91	85	59.95	15.98
Vr13063_c0_seq2	1334	ref|XP_003537565.1| PREDICTED: tRNA (cytosine(34)-C(5))-methyltransferase-like [Glycine max]	810	318	2e-96	83	193	42.8	23.7
Vr13064_c0_seq1	339	ref|NP_001241420.1| uncharacterized protein LOC100781015 [Glycine max] gb|ACU20736.1| unknown [Glycine max]	230	137	8e-38	77	91	72.86	39.57
Vr13065_c0_seq1	2810	ref|XP_003548465.1| PREDICTED: nucleolar MIF4G domain-containing protein 1-like [Glycine max]	793	1203	0	85	774	82.14	97.6
Vr13066_c0_seq2	974	ref|XP_003548410.1| PREDICTED: dof zinc finger protein DOF3.7-like [Glycine max]	266	126	1e-30	97	59	18.17	22.18
Vr13067_c0_seq1	1024	ref|XP_003520974.1| PREDICTED: mitochondrial import inner membrane translocase subunit Tim9-like [Glycine max]	94	171	2e-49	86	94	27.34	100
Vr13068_c0_seq2	860	ref|XP_003533810.1| PREDICTED: uncharacterized protein LOC100500568 [Glycine max] gb|ACU15683.1| unknown [Glycine max]	75	133	1e-35	70	102	35	100
Vr130699_c0_seq1	850	ref|XP_004509296.1| PREDICTED: probable polyol transporter 3-like [Cicer arietinum]	499	342	2e-111	78	240	84.35	48.1
Vr13069_c0_seq1	1667	gb|ABA55724.1| phosphatidylglycerolphosphate synthase [Vigna unguiculata]	300	462	3e-157	91	301	53.69	100
Vr1307058_c0_seq1	398	ref|XP_003535193.1| PREDICTED: cucumisin-like [Glycine max]	690	79.7	9e-15	64	66	48.49	9.57
Vr13070_c0_seq2	2511	ref|XP_003555665.1| PREDICTED: long chain acyl-CoA synthetase 2-like [Glycine max]	660	1274	0	92	659	78.73	99.85
Vr13071_c0_seq1	3032	ref|XP_003552794.1| PREDICTED: uncharacterized protein LOC100800411 [Glycine max]	1786	1213	0	77	844	83.25	46.02
Vr13072_c0_seq2	305	ref|XP_003538429.1| PREDICTED: probable E3 ubiquitin-protein ligase HERC1-like [Glycine max]	480	171	9e-49	92	88	86.56	18.33
Vr1307359_c0_seq1	288	ref|XP_003518894.1| PREDICTED: phospholipase A1-Igamma1, chloroplastic-like [Glycine max]	513	80.1	1e-15	57	89	145.83	65.5
Vr13073_c0_seq2	7901	ref|XP_003529959.1| PREDICTED: uncharacterized protein LOC100797322 [Glycine max]	2433	3018	0	67	2524	95	98.52
Vr130746_c0_seq1	705	ref|XP_003517023.1| PREDICTED: FACT complex subunit SSRP1-like [Glycine max]	640	68.2	4e-10	84	38	16.17	5.94
Vr13074_c0_seq1	2100	ref|XP_003545368.1| PREDICTED: uncharacterized protein LOC100819890 [Glycine max]	380	695	0	92	380	54.19	100
Vr13075_c0_seq1	2041	ref|XP_003533680.1| PREDICTED: probable protein phosphatase 2C 65-like [Glycine max]	434	760	0	86	433	63.5	99.77
Vr13077_c0_seq2	2999	ref|XP_003551577.1| PREDICTED: beta-(1,2)-xylosyltransferase-like [Glycine max]	503	568	0	93	291	29.04	57.85
Vr13079_c0_seq2	2606	ref|XP_003548528.1| PREDICTED: pentatricopeptide repeat-containing protein At3g04130, mitochondrial-like [Glycine max]	490	863	0	85	495	56.91	100
Vr1308037_c0_seq1	524	ref|XP_003524241.1| PREDICTED: probable lysine-specific demethylase JMJ14-like [Glycine max]	948	348	7e-111	94	174	99.62	18.35
Vr130803_c0_seq1	1391	gb|AFN88220.1| zinc transporter protein [Phaseolus vulgaris]	354	497	2e-171	80	364	77.86	100
Vr130814_c0_seq1	2314	ref|XP_003549163.1| PREDICTED: pentatricopeptide repeat-containing protein At4g19191, mitochondrial-like [Glycine max]	615	1056	0	85	618	80.03	99.84
Vr13081_c0_seq1	775	ref|NP_001236324.1| uncharacterized protein LOC100527712 [Glycine max] gb|ACU16862.1| unknown [Glycine max]	142	153	6e-43	69	146	55.35	98.59
Vr13083_c0_seq2	1271	ref|XP_003556192.1| PREDICTED: uncharacterized protein LOC100793571 [Glycine max]	208	236	6e-72	84	199	45.08	95.19
Vr13085_c0_seq2	2732	ref|XP_003532412.1| PREDICTED: uncharacterized protein LOC100812271 [Glycine max]	650	984	0	73	681	74.38	100
Vr13086_c0_seq1	1313	ref|XP_004507484.1| PREDICTED: cysteine proteinase RD19a-like [Cicer arietinum]	363	618	0	90	324	73.42	89.26
Vr13087_c0_seq1	2335	ref|XP_003556463.1| PREDICTED: trihelix transcription factor GTL2-like [Glycine max]	590	608	0	68	616	75.8	100
Vr1308816_c0_seq1	325	ref|XP_003532087.1| PREDICTED: glutathione S-transferase F10-like [Glycine max]	216	196	5e-61	85	108	99.08	50
Vr1308886_c0_seq1	242	ref|XP_004515724.1| PREDICTED: uncharacterized protein LOC101511643 [Cicer arietinum]	1678	106	2e-24	68	80	98.35	4.77
Vr13089_c0_seq1	3322	ref|XP_003524885.1| PREDICTED: ATP-dependent RNA helicase dhx8-like [Glycine max]	696	1291	0	95	692	62.49	99.43
Vr13090_c0_seq2	1284	gb|ACU24460.1| unknown [Glycine max]	318	433	3e-147	73	335	76.64	95.91
Vr13091_c0_seq1	341	ref|XP_003528726.1| PREDICTED: auxin response factor 1-like [Glycine max]	674	114	2e-27	96	57	49.56	8.46
Vr13092_c0_seq2	1601	ref|XP_003519142.1| PREDICTED: uncharacterized protein LOC100780570 [Glycine max]	101	177	5e-50	88	96	17.86	95.05
Vr1309308_c0_seq1	264	ref|XP_003543521.1| PREDICTED: E3 ubiquitin-protein ligase RING1-like [Glycine max]	314	108	2e-26	74	74	80.68	23.57
Vr13093_c0_seq1	1497	ref|XP_003623218.1| Anthocyanidin 3-O-glucosyltransferase [Medicago truncatula] gb|AES79436.1| Anthocyanidin 3-O-glucosyltransferase [Medicago truncatula]	540	433	4e-143	56	410	81.16	73.15
Vr13094_c0_seq1	1460	ref|NP_001242037.1| uncharacterized protein LOC100799019 [Glycine max] gb|ACU19843.1| unknown [Glycine max]	301	484	9e-167	77	310	62.33	98.34
Vr13095_c0_seq1	7368	ref|XP_003532791.1| PREDICTED: uncharacterized protein LOC100809231 [Glycine max]	2151	3695	0	97	2151	87.58	100
Vr13096_c0_seq2	705	ref|XP_003521431.1| PREDICTED: F-box protein PP2-A15-like [Glycine max]	295	278	1e-89	97	135	57.45	45.76
Vr1309702_c0_seq1	341	ref|XP_004505847.1| PREDICTED: protein ALWAYS EARLY 2-like [Cicer arietinum]	437	57.4	2e-07	36	104	91.5	23.8
Vr13097_c0_seq1	1577	ref|XP_003523029.1| PREDICTED: microtubule-associated protein RP/EB family member 1-like isoform 2 [Glycine max]	287	461	3e-157	90	264	48.32	91.99
Vr1309880_c0_seq1	317	ref|XP_003518250.1| PREDICTED: serine/threonine-protein kinase-like protein At1g28390-like [Glycine max]	428	191	2e-56	88	106	99.37	24.77
Vr13098_c0_seq2	3081	ref|XP_003551169.1| PREDICTED: uncharacterized protein LOC100796139 [Glycine max]	668	1202	0	94	665	64.75	99.25
Vr1309903_c0_seq1	468	ref|XP_003518503.1| PREDICTED: putative ferric-chelate reductase 1-like [Glycine max]	225	183	6e-55	84	111	71.15	48
Vr13099_c0_seq2	1055	ref|XP_003532039.1| PREDICTED: paired amphipathic helix protein Sin3-like 3-like [Glycine max]	1404	213	5e-58	76	153	42.94	10.54
Vr13100_c0_seq1	1719	ref|XP_004501234.1| PREDICTED: probable sarcosine oxidase-like [Cicer arietinum]	391	614	0	74	394	68.47	100
Vr1310137_c0_seq1	555	ref|NP_001235241.1| uncharacterized protein LOC100305683 [Glycine max] gb|ACU13494.1| unknown [Glycine max]	190	246	1e-79	76	159	85.95	83.68
Vr13101_c0_seq2	2781	ref|XP_003538569.1| PREDICTED: trihelix transcription factor GT-1-like isoform 1 [Glycine max]	374	391	1e-123	92	199	21.4	53.21
Vr13102_c0_seq1	1644	ref|XP_004489661.1| PREDICTED: protein PHYTOCHROME KINASE SUBSTRATE 4-like [Cicer arietinum]	276	109	1e-23	44	218	39.11	68.84
Vr13103_c0_seq1	2371	ref|XP_004507717.1| PREDICTED: ABC transporter I family member 1-like isoform X1 [Cicer arietinum] ref|XP_004507718.1| PREDICTED: ABC transporter I family member 1-like isoform X2 [Cicer arietinum]	229	379	1e-122	84	226	28.6	98.69
Vr13104_c0_seq2	1888	ref|XP_003553882.1| PREDICTED: peptidyl-prolyl cis-trans isomerase CYP38, chloroplastic-like [Glycine max]	445	848	0	91	456	72.35	100
Vr13105_c0_seq1	2282	ref|XP_003554964.1| PREDICTED: uncharacterized protein LOC100805423 [Glycine max]	660	681	0	74	528	66.43	79.55
Vr131078_c0_seq1	319	ref|XP_004497380.1| PREDICTED: callose synthase 3-like [Cicer arietinum]	1951	209	8e-60	93	106	99.69	5.43
Vr13107_c0_seq1	2538	ref|XP_003525940.1| PREDICTED: uncharacterized protein LOC100792008 [Glycine max]	533	521	1e-172	83	352	40.43	65.1
Vr13108_c0_seq1	989	ref|XP_004506120.1| PREDICTED: recQ-mediated genome instability protein 2-like [Cicer arietinum]	136	153	4e-42	69	159	48.03	99.26
Vr13109_c0_seq1	400	gb|AAA34096.1| plasma membrane H+ ATPase, partial [Nicotiana plumbaginifolia]	440	230	5e-71	97	133	99.75	30.23
Vr13110_c0_seq2	2662	ref|XP_003541367.1| PREDICTED: cellulose synthase A catalytic subunit 7 [UDP-forming]-like [Glycine max]	891	567	0	93	291	32.79	32.66
Vr13111_c0_seq1	3162	ref|XP_003521861.1| PREDICTED: uncharacterized protein LOC100813242 [Glycine max]	697	1306	0	95	697	66.03	100
Vr13112_c0_seq1	1294	ref|XP_003533363.1| PREDICTED: uncharacterized protein LOC100806408 [Glycine max]	298	529	0	89	299	69.32	100
Vr13114_c0_seq1	382	gb|AFK45364.1| unknown [Medicago truncatula]	52	68.6	6e-13	83	40	31.41	76.92
Vr13115_c0_seq1	1079	ref|NP_001236863.1| uncharacterized protein LOC100306056 [Glycine max] gb|ACU14047.1| unknown [Glycine max]	170	279	4e-90	92	146	40.41	85.88
Vr131162_c0_seq1	1235	gb|AFK38839.1| unknown [Lotus japonicus]	188	164	7e-45	76	110	25.02	58.51
Vr13116_c0_seq1	1480	ref|XP_003542828.1| PREDICTED: flavonol sulfotransferase-like [Glycine max]	328	420	5e-141	65	325	63.92	98.48
Vr131173_c0_seq1	233	ref|XP_004166941.1| PREDICTED: probable LRR receptor-like serine/threonine-protein kinase At2g24230-like [Cucumis sativus]	850	71.2	2e-12	97	33	42.49	3.88
Vr13117_c0_seq1	2144	ref|NP_001240949.1| violaxanthin de-epoxidase, chloroplastic-like [Glycine max] gb|AEK69517.1| violaxanthin de-epoxidase 2 [Glycine max]	478	783	0	87	481	66.93	100
Vr13118_c0_seq1	1538	dbj|BAB33033.1| CPRD2 [Vigna unguiculata]	535	701	0	78	430	83.88	80.37
Vr1311960_c0_seq1	531	ref|XP_004497501.1| PREDICTED: uncharacterized protein LOC101503194 [Cicer arietinum]	49	69.7	5e-13	65	49	27.68	97.96
Vr13119_c0_seq1	828	ref|XP_003553580.1| PREDICTED: uncharacterized protein LOC100808941 [Glycine max]	146	180	6e-53	79	146	52.66	100
Vr1311_c0_seq1	237	ref|XP_003609012.1| hypothetical protein MTR_4g107900 [Medicago truncatula] gb|AES91209.1| hypothetical protein MTR_4g107900 [Medicago truncatula]	181	78.6	3e-16	57	58	72.57	32.04
Vr13120_c0_seq1	3772	ref|XP_003541492.1| PREDICTED: uncharacterized membrane protein YMR155W-like [Glycine max]	571	445	2e-138	88	339	26.88	59.19
Vr13121_c0_seq2	1513	ref|XP_004291358.1| PREDICTED: uncharacterized protein LOC101306296 [Fragaria vesca subsp. vesca]	283	116	4e-26	75	75	14.34	26.5
Vr13123_c0_seq2	1626	ref|NP_001241044.1| uncharacterized protein LOC100777622 [Glycine max] gb|ACU19660.1| unknown [Glycine max]	323	561	0	89	323	59.59	100
Vr1312431_c0_seq1	650	ref|XP_003543752.1| PREDICTED: flavonoid 3-O-glucosyltransferase-like [Glycine max]	489	248	5e-76	78	150	68.92	30.67
Vr131249_c0_seq1	815	ref|XP_003547894.1| PREDICTED: protein LURP-one-related 11-like [Glycine max]	208	372	1e-127	89	210	76.56	100
Vr13124_c0_seq1	651	ref|XP_003529163.1| PREDICTED: uncharacterized protein LOC100785873 [Glycine max]	429	164	2e-44	93	97	44.7	22.61
Vr13125_c0_seq1	1694	ref|XP_003527358.1| PREDICTED: carboxypeptidase B2-like [Glycine max]	437	588	0	89	332	58.62	75.74
Vr13126_c0_seq1	1308	ref|XP_003554625.1| PREDICTED: DNA polymerase III polC-type-like [Glycine max]	329	529	0	81	323	73.93	97.87
Vr13127_c0_seq1	1475	ref|XP_003549682.1| PREDICTED: dof zinc finger protein DOF3.3 [Glycine max]	471	563	0	87	341	68.75	72.19
Vr13128_c0_seq1	2196	ref|XP_003517711.1| PREDICTED: leucine-rich repeat-containing protein 7-like [Glycine max]	461	693	0	85	428	58.11	92.84
Vr13129_c0_seq2	4134	ref|XP_003535501.1| PREDICTED: uncharacterized protein LOC100786623 [Glycine max]	978	990	0	81	645	46.59	65.54
Vr13130_c0_seq2	1761	gb|EMJ11831.1| hypothetical protein PRUPE_ppa019736mg, partial [Prunus persica]	158	118	1e-27	57	110	18.63	67.09
Vr13131_c0_seq1	282	ref|XP_003548865.1| PREDICTED: beta-galactosidase 3-like [Glycine max]	848	191	6e-55	97	93	98.23	10.97
Vr13132_c0_seq1	1605	ref|XP_003532018.1| PREDICTED: uncharacterized protein LOC100816542 [Glycine max]	400	560	0	82	383	69.97	95.75
Vr1313359_c0_seq1	329	ref|XP_003533408.1| PREDICTED: glutamate receptor 3.3-like [Glycine max]	930	172	1e-47	75	109	99.39	11.51
Vr13133_c0_seq2	1741	ref|XP_003555465.1| PREDICTED: uncharacterized protein LOC100789877 [Glycine max]	600	959	0	87	543	93.45	90.5
Vr13134_c0_seq1	1059	ref|XP_003550320.1| PREDICTED: DNA-directed RNA polymerase E subunit 1-like [Glycine max]	176	265	1e-84	74	186	52.69	100
Vr13135_c0_seq1	1379	gb|ACU23165.1| unknown [Glycine max]	302	152	1e-38	71	143	30.31	24.5
Vr13136_c0_seq1	868	ref|XP_003524466.1| PREDICTED: uncharacterized protein LOC100782433 [Glycine max]	1226	330	1e-100	67	290	99.31	23.57
Vr1313858_c0_seq1	338	ref|XP_003551840.1| PREDICTED: probable receptor-like protein kinase At1g67000-like [Glycine max]	1476	109	3e-25	57	105	92.31	7.11
Vr13138_c0_seq1	1294	ref|XP_003531638.1| PREDICTED: putative mediator of RNA polymerase II transcription subunit 6-like [Glycine max]	252	389	5e-131	95	252	57.34	100
Vr1313_c0_seq1	299	ref|XP_003550826.1| PREDICTED: DEAD-box ATP-dependent RNA helicase 52B-like [Glycine max]	610	181	1e-51	87	99	98.66	16.23
Vr13140_c0_seq1	1437	ref|XP_003518740.1| PREDICTED: methyltransferase-like protein 7A-like [Glycine max]	312	481	3e-165	72	358	74.53	100
Vr13141_c0_seq2	1760	ref|XP_003532987.1| PREDICTED: protein LURP-one-related 17-like [Glycine max]	224	238	1e-70	88	133	22.56	57.14
Vr13142_c0_seq1	2445	ref|XP_004485864.1| PREDICTED: probable ATP-dependent RNA helicase DHX35-like [Cicer arietinum]	702	1222	0	88	701	85.44	99.86
Vr13143_c0_seq1	297	ref|XP_003539930.1| PREDICTED: putative disease resistance protein At1g50180-like [Glycine max]	801	85.9	3e-17	74	57	55.89	7.12
Vr13144_c0_seq1	2354	ref|XP_003523759.1| PREDICTED: putative lipase YDR444W-like [Glycine max]	413	596	0	92	301	38.28	72.88
Vr13145_c0_seq2	3100	gb|AFA27435.1| photosystem II CP43 chlorophyll apoprotein [Mayaca fluviatilis]	487	877	0	98	486	47.03	99.79
Vr131461_c0_seq1	347	ref|XP_003518619.1| PREDICTED: RNA-dependent RNA polymerase 1-like [Glycine max]	1125	142	2e-36	64	115	98.56	10.22
Vr13146_c0_seq1	1069	ref|NP_001237718.1| uncharacterized protein LOC100499904 [Glycine max] gb|ACU14114.1| unknown [Glycine max]	198	379	8e-129	98	190	53.32	95.96
Vr13147_c0_seq1	3576	ref|XP_003549546.1| PREDICTED: probable LRR receptor-like serine/threonine-protein kinase At2g24230-like [Glycine max]	853	1486	0	91	838	70.22	98.12
Vr13148_c0_seq2	992	ref|XP_003528525.1| PREDICTED: myb-related protein 308-like [Glycine max]	231	355	1e-119	79	232	67.84	100
Vr13149_c0_seq2	1054	ref|XP_003556333.1| PREDICTED: nuclear transcription factor Y subunit B-8-like isoform 1 [Glycine max]	173	340	6e-114	93	173	49.05	100
Vr13151_c0_seq1	2162	ref|XP_003526487.1| PREDICTED: casein kinase I isoform delta-like [Glycine max]	428	764	0	88	428	59.02	100
Vr1315211_c0_seq1	297	gb|EHY54878.1| cytochrome c oxidase subunit IV [Exophiala dermatitidis NIH/UT8656]	202	55.1	2e-07	52	56	55.56	27.72
Vr13152_c0_seq1	1559	ref|XP_003535208.1| PREDICTED: thaumatin-like protein 1a-like [Glycine max] ref|XP_003535210.1| PREDICTED: thaumatin-like protein 1a-like [Glycine max]	242	387	5e-129	80	242	46.57	100
Vr13155_c0_seq2	2253	ref|XP_003527631.1| PREDICTED: SWI/SNF complex subunit SWI3B-like [Glycine max]	491	523	5e-175	89	296	39.33	60.29
Vr13156_c0_seq1	1896	ref|XP_003524405.1| PREDICTED: uncharacterized protein C3F10.06c-like [Glycine max]	519	860	0	87	504	78.69	96.53
Vr13157_c0_seq1	4728	ref|XP_003518227.1| PREDICTED: uncharacterized protein LOC100794018 [Glycine max]	1154	1994	0	88	1156	72.8	100
Vr13159_c0_seq2	1119	ref|XP_003547916.1| PREDICTED: uncharacterized protein LOC100786747 [Glycine max]	189	347	2e-116	88	189	50.67	100
Vr13161_c0_seq1	834	ref|XP_002324777.1| predicted protein [Populus trichocarpa] gb|EEF03342.1| predicted protein [Populus trichocarpa]	253	257	1e-81	77	210	74.1	81.42
Vr13162_c0_seq1	959	ref|XP_003546017.1| PREDICTED: nudix hydrolase 15, mitochondrial-like [Glycine max]	230	353	5e-119	81	218	67.88	93.91
Vr13163_c0_seq1	1315	ref|XP_003518235.1| PREDICTED: uncharacterized protein LOC100800380 [Glycine max]	316	467	2e-160	80	295	66.39	93.04
Vr13164_c0_seq1	721	gb|ACZ74665.1| hydroxyproline-rich protein [Phaseolus vulgaris]	133	212	4e-66	83	133	53.4	99.25
Vr1316529_c0_seq1	675	ref|XP_003520384.1| PREDICTED: uncharacterized protein LOC100795634 [Glycine max]	1815	85.1	2e-15	58	73	1.78	62.09
Vr13165_c0_seq1	1838	emb|CBI33549.3| unnamed protein product [Vitis vinifera]	322	213	1e-59	82	121	19.64	37.58
Vr13166_c0_seq1	830	ref|NP_001238644.1| bifunctional dihydrofolate reductase-thymidylate synthase [Glycine max] sp|P51820.1|DRTS_SOYBN RecName: Full=Bifunctional dihydrofolate reductase-thymidylate synthase; Short=DHFR-TS; Includes: RecName: Full=Dihydrofolate reductase; Includes: RecName: Full=Thymidylate synthase gb|AAB34317.1| dihydrofolate reductase-thymidylate synthase [Glycine max] prf||2111237A dihydrofolate …	530	291	2e-91	94	142	51.08	26.79
Vr13167_c0_seq1	2778	ref|XP_003520903.1| PREDICTED: uncharacterized protein LOC100791596 [Glycine max]	732	1282	0	91	735	79.16	100
Vr13168_c0_seq1	1073	dbj|BAB33036.1| CPRD49 [Vigna unguiculata]	255	525	0	98	255	71.3	100
Vr13169_c0_seq2	357	ref|XP_003612128.1| Zinc finger protein CONSTANS-like protein [Medicago truncatula] gb|AES95086.1| Zinc finger protein CONSTANS-like protein [Medicago truncatula]	185	83.6	2e-17	69	59	49.58	32.43
Vr1317064_c0_seq1	689	gb|AAR13317.1| gag-pol polyprotein [Phaseolus vulgaris]	1859	198	4e-54	53	192	83.6	10.22
Vr13170_c0_seq1	2496	ref|XP_003530511.1| PREDICTED: WW domain-containing oxidoreductase-like isoform 1 [Glycine max]	337	472	2e-156	86	287	34.29	85.16
Vr1317176_c0_seq1	638	gb|AEP83730.1| coat protein [Cucumber vein-clearing virus]	280	140	8e-37	83	76	35.74	27.14
Vr13171_c0_seq1	789	ref|XP_003533369.1| PREDICTED: aluminum-activated malate transporter 9-like [Glycine max]	596	271	4e-83	87	164	62.36	27.52
Vr13173_c0_seq1	1486	ref|NP_001242335.1| uncharacterized protein LOC100810354 [Glycine max] gb|ACU19734.1| unknown [Glycine max]	366	607	0	74	400	80.15	99.45
Vr13174_c0_seq1	2504	ref|XP_003555325.1| PREDICTED: cysteine-rich receptor-like protein kinase 10-like [Glycine max]	1003	511	6e-163	77	406	47.12	40.38
Vr13175_c0_seq1	1772	ref|NP_001239926.1| uncharacterized protein LOC100776503 [Glycine max] gb|ACU18539.1| unknown [Glycine max]	396	535	0	94	272	45.6	68.69
Vr1317689_c0_seq1	1059	ref|XP_003535793.1| PREDICTED: cytochrome P450 76A2-like [Glycine max]	510	476	3e-162	85	304	85.36	59.22
Vr13176_c0_seq1	813	ref|XP_003537067.1| PREDICTED: cell division protein ftsZ homolog 2-1, chloroplastic-like [Glycine max]	903	272	4e-81	90	160	59.04	17.72
Vr13177_c0_seq1	1831	ref|NP_001241345.1| uncharacterized protein LOC100788682 [Glycine max] gb|ACU21204.1| unknown [Glycine max]	366	635	0	84	365	59.8	99.45
Vr13180_c0_seq1	2056	ref|XP_003519550.1| PREDICTED: DNA primase small subunit-like [Glycine max]	434	842	0	92	434	63.08	100
Vr1318180_c0_seq1	949	ref|XP_003541009.1| PREDICTED: putative multidrug resistance protein-like [Glycine max]	1243	591	0	96	316	99.89	25.42
Vr13181_c0_seq1	1182	gb|AFK40108.1| unknown [Lotus japonicus]	254	349	6e-116	64	270	65.82	96.06
Vr1318294_c0_seq1	361	emb|CAN62031.1| hypothetical protein VITISV_038098 [Vitis vinifera]	107	79.7	1e-16	58	64	53.19	59.81
Vr13182_c0_seq1	2005	ref|XP_003523363.1| PREDICTED: protein IQ-DOMAIN 14-like [Glycine max]	462	577	0	83	468	68.83	99.78
Vr13183_c0_seq1	3516	ref|XP_003533113.1| PREDICTED: LOW QUALITY PROTEIN: DNA gyrase subunit A, chloroplastic/mitochondrial-like [Glycine max]	924	1542	0	93	868	73.66	93.94
Vr13185_c0_seq1	995	ref|XP_003551008.1| PREDICTED: protein notum homolog [Glycine max]	419	427	3e-145	96	210	63.12	50.12
Vr13186_c0_seq1	1841	gb|AAR13316.1| serine-threonine kinase [Phaseolus vulgaris]	344	264	1e-78	65	212	34.22	59.3
Vr13187_c0_seq1	1604	ref|XP_003516824.1| PREDICTED: monoglyceride lipase-like [Glycine max]	394	716	0	87	394	73.69	100
Vr13188_c0_seq1	942	ref|NP_001237413.1| uncharacterized protein LOC100500653 [Glycine max] gb|ACU15793.1| unknown [Glycine max]	155	114	2e-27	76	134	41.83	85.81
Vr13189_c0_seq1	1266	ref|XP_003525544.1| PREDICTED: transcription factor TCP9-like [Glycine max]	346	406	2e-136	70	343	78.2	94.22
Vr13190_c0_seq1	1028	ref|XP_003543178.1| PREDICTED: protein SRG1-like [Glycine max]	357	146	7e-37	85	80	23.35	22.41
Vr13191_c0_seq2	2985	ref|XP_003523806.1| PREDICTED: queuine tRNA-ribosyltransferase-like [Glycine max]	452	749	0	95	377	37.42	83.41
Vr13192_c0_seq1	1537	ref|XP_003519199.1| PREDICTED: putative DNA-binding protein ESCAROLA-like [Glycine max]	271	332	2e-107	79	256	48.21	93.36
Vr13193_c0_seq1	1467	ref|XP_003534851.1| PREDICTED: DNA replication licensing factor MCM6 [Glycine max]	863	571	0	83	408	80.23	47.28
Vr13194_c0_seq1	1450	ref|XP_003517814.1| PREDICTED: probable WRKY transcription factor 4 [Glycine max]	455	657	0	83	410	82.76	87.69
Vr1319518_c0_seq1	553	ref|XP_003518250.1| PREDICTED: serine/threonine-protein kinase-like protein At1g28390-like [Glycine max]	428	67.8	2e-10	55	83	42.86	16.12
Vr13195_c0_seq1	1113	ref|XP_003554719.1| PREDICTED: uncharacterized protein LOC100813066 [Glycine max]	315	436	2e-149	79	262	70.62	76.19
Vr13196_c0_seq2	2775	ref|NP_001240250.1| uncharacterized protein LOC100796275 [Glycine max] gb|ACU23457.1| unknown [Glycine max]	351	416	1e-133	70	328	33.95	86.89
Vr13197_c0_seq1	3219	ref|XP_003541606.1| PREDICTED: RNA-binding protein 28-like [Glycine max]	956	1380	0	82	948	87.23	98.54
Vr13200_c0_seq1	1351	ref|XP_003531421.1| PREDICTED: protein SRG1-like [Glycine max]	356	633	0	85	355	78.46	99.72
Vr1320120_c0_seq1	1145	gb|ABB00038.1| reverse transcriptase family member [Glycine max]	377	72	1e-10	34	159	38.86	41.11
Vr13201_c0_seq1	2918	ref|XP_003530129.1| PREDICTED: VHS domain-containing protein At3g16270-like [Glycine max]	701	1227	0	87	702	71.76	100
Vr13202_c0_seq1	1760	ref|XP_003529084.1| PREDICTED: cytidine deaminase-like [Glycine max]	278	422	2e-141	82	276	46.76	97.12
Vr13203_c0_seq2	1155	ref|NP_001234953.1| uncharacterized protein LOC100526848 [Glycine max] gb|ACU15854.1| unknown [Glycine max]	183	377	8e-128	97	183	47.36	100
Vr13204_c0_seq1	980	ref|XP_003523996.1| PREDICTED: zinc finger protein ZAT10-like [Glycine max]	233	126	6e-31	84	76	23.27	30.9
Vr1320548_c0_seq1	376	ref|XP_003539930.1| PREDICTED: putative disease resistance protein At1g50180-like [Glycine max]	801	118	3e-28	52	126	98.4	15.11
Vr13206_c0_seq1	1132	ref|XP_003555703.1| PREDICTED: uncharacterized protein At2g38710-like [Glycine max]	211	415	2e-142	92	211	55.92	100
Vr1320746_c0_seq1	398	gb|ABB00038.1| reverse transcriptase family member [Glycine max]	377	60.8	1e-08	49	61	41.71	15.92
Vr13207_c0_seq1	1529	ref|XP_003544887.1| PREDICTED: selT-like protein-like [Glycine max]	225	267	1e-82	89	177	34.73	78.67
Vr13208_c0_seq1	1251	ref|XP_003526540.1| PREDICTED: GEM-like protein 1-like [Glycine max]	269	430	4e-147	86	280	66.43	100
Vr13209_c0_seq1	2336	ref|XP_003525433.1| PREDICTED: auxin response factor 2-like [Glycine max]	858	666	0	85	438	55.78	50.82
Vr13210_c0_seq2	2891	ref|XP_003544908.1| PREDICTED: probable WRKY transcription factor 33 [Glycine max]	575	690	0	92	419	43.38	72.87
Vr13211_c0_seq1	1052	ref|XP_003536737.1| PREDICTED: transcription factor TCP7-like [Glycine max]	246	350	5e-117	87	254	71.58	100
Vr13211_c1_seq1	1273	ref|XP_003550171.1| PREDICTED: uncharacterized protein LOC100813910 [Glycine max]	366	714	0	94	366	86.1	100
Vr13212_c0_seq1	1577	ref|XP_003531481.1| PREDICTED: DCN1-like protein 2-like [Glycine max]	259	524	0	97	258	49.08	99.61
Vr13213_c0_seq1	752	ref|XP_003525928.1| PREDICTED: zinc finger protein ZAT10-like [Glycine max] gb|AFH53181.1| C2H2 zinc-finger protein, partial [Glycine max]	233	223	7e-69	78	167	65.03	68.24
Vr13214_c0_seq2	1215	ref|XP_003543511.1| PREDICTED: putative E3 ubiquitin-protein ligase XBAT31-like [Glycine max]	444	263	9e-80	97	131	32.18	29.5
Vr13215_c0_seq1	2194	ref|XP_003522032.1| PREDICTED: anthocyanidin 3-O-glucosyltransferase 5-like [Glycine max]	490	712	0	71	493	66.91	100
Vr13216_c0_seq1	2509	ref|XP_003536113.1| PREDICTED: blue-light photoreceptor PHR2-like [Glycine max]	440	664	0	84	419	49.62	95.23
Vr13218_c0_seq2	2106	ref|XP_003547561.1| PREDICTED: uncharacterized protein LOC100801229 [Glycine max]	426	393	3e-126	88	267	37.61	62.44
Vr13219_c0_seq2	1514	ref|XP_003555965.1| PREDICTED: uncharacterized protein LOC100807031 [Glycine max]	284	439	6e-149	91	284	56.08	100
Vr13220_c0_seq1	1896	ref|XP_003551225.1| PREDICTED: protein TRANSPARENT TESTA 12-like [Glycine max]	509	793	0	87	509	79.27	100
Vr13221_c0_seq1	1901	ref|XP_003526512.1| PREDICTED: 50S ribosomal protein 6, chloroplastic-like [Glycine max]	98	129	6e-32	88	80	12.62	81.63
Vr13223_c0_seq2	3501	ref|XP_003556347.1| PREDICTED: ethylene receptor 2-like [Glycine max]	762	1360	0	93	762	64.87	100
Vr13224_c0_seq1	3962	gb|AAS55853.1| chloroplast stromal ascorbate peroxidase [Vigna unguiculata]	364	647	0	95	365	27.64	100
Vr13227_c0_seq1	1229	ref|NP_001239637.1| uncharacterized protein LOC100816388 [Glycine max] gb|ACU16190.1| unknown [Glycine max] gb|ACU20317.1| unknown [Glycine max]	145	275	3e-88	96	136	33.03	93.79
Vr132285_c0_seq1	1487	gb|ACL97384.1| Gag-Pol polyprotein [Medicago truncatula]	1305	130	8e-29	71	82	16.54	6.28
Vr13228_c0_seq1	1159	ref|XP_003539962.1| PREDICTED: cell number regulator 6 [Glycine max] gb|ACU14203.1| unknown [Glycine max]	241	431	4e-148	93	241	61.95	100
Vr13229_c0_seq1	3109	ref|XP_003531771.1| PREDICTED: mitogen-activated protein kinase kinase 4-like [Glycine max]	364	557	0	92	346	33.13	94.78
Vr13231_c0_seq1	1069	ref|NP_001241303.1| uncharacterized protein LOC100786369 [Glycine max] gb|ACU13315.1| unknown [Glycine max]	146	285	4e-93	97	146	40.79	100
Vr13232_c0_seq1	934	ref|XP_004505991.1| PREDICTED: uncharacterized protein LOC101512970 [Cicer arietinum]	81	132	5e-35	88	81	25.37	100
Vr1323377_c0_seq1	418	ref|XP_003528757.1| PREDICTED: naringenin,2-oxoglutarate 3-dioxygenase-like isoform 1 [Glycine max]	345	175	1e-50	92	87	62.44	25.22
Vr13233_c0_seq1	416	sp|O04865.1|PLDA1_VIGUN RecName: Full=Phospholipase D alpha 1; Short=PLD alpha 1; AltName: Full=Choline phosphatase 1; AltName: Full=Phosphatidylcholine-hydrolyzing phospholipase D 1 gb|AAB51392.1| phospholipase D [Vigna unguiculata]	809	276	2e-85	96	138	99.52	17.06
Vr1323481_c0_seq1	647	gb|EMJ10917.1| hypothetical protein PRUPE_ppa012578mg [Prunus persica] gb|EMJ10918.1| hypothetical protein PRUPE_ppa012578mg [Prunus persica]	163	112	2e-27	98	66	30.29	40.49
Vr13234_c0_seq1	2471	ref|XP_003555354.1| PREDICTED: xyloglucan galactosyltransferase KATAMARI1 homolog [Glycine max]	495	822	0	79	496	59	100
Vr13236_c0_seq1	1274	ref|NP_001239934.1| beta-carotene hydroxylase 2, chloroplastic-like [Glycine max] gb|AEP95766.1| beta-carotene hydroxylase 5 [Glycine max]	308	479	2e-165	86	302	71.11	98.05
Vr13237_c0_seq1	2398	ref|XP_003553032.1| PREDICTED: THO complex subunit 4-like [Glycine max]	298	275	6e-82	95	137	17.14	45.97
Vr13238_c0_seq1	1767	ref|XP_003547592.1| PREDICTED: LOW QUALITY PROTEIN: LOB domain-containing protein 38-like [Glycine max]	202	266	5e-82	76	181	30.28	89.11
Vr13240_c0_seq1	2070	ref|XP_003516828.1| PREDICTED: probable nitrite transporter At1g68570-like [Glycine max]	576	1078	0	92	576	83.24	100
Vr13241_c0_seq1	1261	ref|XP_003524068.1| PREDICTED: ethylene-responsive transcription factor 5-like [Glycine max]	278	306	2e-98	69	293	68.75	100
Vr13242_c0_seq2	1218	ref|XP_003536779.1| PREDICTED: probable protein phosphatase 2C 11-like [Glycine max]	320	503	7e-175	86	325	79.06	100
Vr13243_c0_seq1	3950	ref|XP_003518705.1| PREDICTED: E3 ubiquitin-protein ligase MARCH6-like [Glycine max]	1123	2010	0	92	1125	85.29	100
Vr132447_c0_seq1	3568	ref|XP_003544206.1| PREDICTED: receptor-like protein 12-like [Glycine max]	1135	1027	0	59	1087	83.35	95.07
Vr13244_c0_seq1	1314	ref|NP_001237134.1| uncharacterized protein LOC100527770 [Glycine max] gb|ACU16936.1| unknown [Glycine max]	253	392	6e-132	82	257	58.07	100
Vr1324528_c0_seq1	788	ref|XP_003520187.1| PREDICTED: uncharacterized protein LOC100818187, partial [Glycine max]	512	154	7e-40	87	79	29.82	15.43
Vr13245_c0_seq1	856	ref|XP_003534818.1| PREDICTED: uncharacterized protein LOC100819059 [Glycine max]	94	59.3	3e-08	58	64	22.43	68.09
Vr13246_c0_seq1	4631	ref|XP_003533997.1| PREDICTED: tripeptidyl-peptidase 2-like isoform 1 [Glycine max]	1313	2386	0	89	1336	86.24	100
Vr13247_c0_seq1	2067	ref|XP_004504757.1| PREDICTED: glycine-rich RNA-binding protein-like isoform X1 [Cicer arietinum]	212	205	7e-58	78	203	29.37	93.87
Vr132484_c0_seq1	495	ref|XP_003540125.1| PREDICTED: uncharacterized protein LOC100789006 [Glycine max]	423	223	6e-68	79	187	99.6	43.97
Vr13249_c0_seq1	547	ref|NP_001238665.1| uncharacterized protein LOC100500474 [Glycine max] gb|ACU15562.1| unknown [Glycine max]	166	200	5e-62	98	120	65.45	72.29
Vr13250_c0_seq1	2374	ref|XP_003552624.1| PREDICTED: sodium-coupled neutral amino acid transporter 3-like [Glycine max]	465	795	0	92	465	58.76	100
Vr1325185_c0_seq1	559	ref|XP_003555250.1| PREDICTED: probable serine/threonine-protein kinase At1g18390-like [Glycine max]	613	272	1e-84	81	170	91.23	27.73
Vr13251_c0_seq1	1638	ref|XP_003545987.1| PREDICTED: uncharacterized protein LOC100797510 [Glycine max]	300	482	5e-165	78	309	55.19	100
Vr13252_c0_seq1	781	ref|NP_001235166.1| uncharacterized protein LOC100305934 [Glycine max] gb|ACU13857.1| unknown [Glycine max]	115	150	3e-42	79	115	40.33	100
Vr13253_c0_seq1	2053	ref|XP_003537842.1| PREDICTED: squalene synthase-like [Glycine max]	413	789	0	93	413	60.35	100
Vr13254_c0_seq1	5768	ref|XP_003521135.1| PREDICTED: ferredoxin-dependent glutamate synthase, chloroplastic [Glycine max]	1626	3113	0	95	1614	83.74	99.26
Vr13255_c0_seq1	2362	ref|XP_003547991.1| PREDICTED: acidic leucine-rich nuclear phosphoprotein 32-related protein-like [Glycine max]	462	317	1e-95	87	257	31.88	55.63
Vr13256_c1_seq1	1039	ref|NP_001239908.1| pto-interacting protein 1-like [Glycine max] gb|ACM89569.1| Pto kinase interactor [Glycine max]	334	216	8e-64	98	118	33.88	35.33
Vr1325700_c0_seq1	338	ref|XP_003520024.1| PREDICTED: subtilisin-like protease-like [Glycine max]	839	216	2e-63	92	112	99.41	13.35
Vr13257_c0_seq2	1075	ref|NP_001239721.1| uncharacterized protein LOC100792337 [Glycine max] gb|ACU23871.1| unknown [Glycine max]	173	280	2e-90	87	159	44.19	87.86
Vr13258_c0_seq1	1458	ref|XP_003552686.1| PREDICTED: WUSCHEL-related homeobox 13-like [Glycine max]	266	483	6e-167	88	268	54.8	100
Vr132591_c0_seq1	328	ref|XP_003529304.1| PREDICTED: serine carboxypeptidase-like 31-like [Glycine max]	486	216	2e-65	93	109	99.7	22.43
Vr13259_c0_seq1	2045	ref|XP_003526314.1| PREDICTED: uncharacterized protein LOC100782994 [Glycine max]	483	329	5e-101	94	186	27.29	38.51
Vr1326031_c0_seq1	1133	ref|XP_003623191.1| Histone H3 [Medicago truncatula] gb|AES79409.1| Histone H3 [Medicago truncatula]	119	90.9	5e-19	80	56	14.65	47.06
Vr13260_c0_seq2	693	ref|NP_001236233.1| uncharacterized protein LOC100526937 [Glycine max] gb|ACU15959.1| unknown [Glycine max]	107	124	1e-32	78	74	32.03	69.16
Vr132610_c0_seq1	504	ref|XP_003523225.1| PREDICTED: ras-related protein RABC1-like [Glycine max]	207	204	2e-63	90	126	74.6	60.87
Vr13261_c0_seq1	2657	ref|XP_003517873.1| PREDICTED: probable galacturonosyltransferase-like 9-like [Glycine max]	378	691	0	89	380	42.91	100
Vr1326227_c0_seq1	548	gb|AFW90521.1| hypothetical protein [Phaseolus vulgaris]	324	107	8e-25	53	182	99.27	49.69
Vr13262_c0_seq1	1941	ref|XP_003542755.1| PREDICTED: monothiol glutaredoxin-S17-like [Glycine max]	490	868	0	88	490	75.27	100
Vr13263_c0_seq1	1781	ref|XP_003539391.1| PREDICTED: uncharacterized protein At5g49945-like [Glycine max]	457	536	0	93	353	58.79	77.24
Vr13264_c0_seq2	1836	ref|XP_004497390.1| PREDICTED: PTI1-like tyrosine-protein kinase 3-like isoform X1 [Cicer arietinum]	404	749	0	93	401	65.36	99.26
Vr1326585_c0_seq1	201	emb|CBY14142.1| unnamed protein product [Oikopleura dioica]	581	60.8	4e-09	81	37	54.23	6.37
Vr13266_c0_seq1	1453	ref|XP_003547104.1| PREDICTED: uncharacterized protein LOC100784633 [Glycine max]	271	219	7e-64	73	227	45.42	76.01
Vr13266_c1_seq1	361	ref|XP_003525426.1| PREDICTED: iron-sulfur cluster assembly enzyme ISCU, mitochondrial-like [Glycine max]	165	214	2e-68	97	105	86.7	63.64
Vr13268_c0_seq2	1768	ref|NP_001241100.1| uncharacterized protein LOC100776607 [Glycine max] gb|ACU23550.1| unknown [Glycine max]	245	341	4e-110	85	232	39.37	94.29
Vr13269_c0_seq1	2221	ref|XP_003548755.1| PREDICTED: short-chain type dehydrogenase/reductase-like [Glycine max]	265	436	8e-145	88	250	33.41	94.34
Vr13272_c0_seq1	774	ref|XP_003602513.1| hypothetical protein MTR_3g095180 [Medicago truncatula] gb|AES72764.1| hypothetical protein MTR_3g095180 [Medicago truncatula]	119	100	5e-23	53	106	40.31	87.39
Vr13273_c0_seq1	2445	ref|XP_003631023.1| Zinc finger protein [Medicago truncatula] gb|AET05499.1| Zinc finger protein [Medicago truncatula]	465	480	6e-158	82	384	46.87	82.58
Vr13274_c0_seq2	622	gb|AFK36532.1| unknown [Medicago truncatula]	67	68.6	3e-12	46	95	45.02	92.54
Vr13275_c0_seq1	1044	gb|AEX38000.1| glutathione transferase [Phaseolus vulgaris]	231	429	3e-148	90	231	66.38	100
Vr13276_c0_seq1	3134	ref|XP_003540633.1| PREDICTED: serine carboxypeptidase-like 35-like [Glycine max]	472	591	0	62	473	44.93	99.79
Vr132784_c0_seq1	2007	ref|XP_003540331.1| PREDICTED: G-type lectin S-receptor-like serine/threonine-protein kinase At2g19130-like [Glycine max]	852	961	0	84	653	97.21	75.7
Vr13278_c0_seq1	1512	ref|XP_003530499.1| PREDICTED: probable lactoylglutathione lyase, chloroplast-like [Glycine max]	356	615	0	95	310	61.51	87.08
Vr13279_c0_seq1	1391	ref|XP_003527508.1| PREDICTED: probable carboxylesterase 15-like isoform 1 [Glycine max]	329	561	0	83	329	70.52	100
Vr132809_c0_seq1	315	ref|XP_003550707.1| PREDICTED: protein COBRA-like [Glycine max]	454	211	4e-64	93	104	99.05	22.91
Vr13280_c0_seq1	2067	ref|XP_003524830.1| PREDICTED: uncharacterized protein LOC100808986 [Glycine max]	288	345	5e-110	84	278	39.77	95.49
Vr13281_c0_seq1	1735	ref|XP_003552347.1| PREDICTED: fasciclin-like arabinogalactan protein 8-like [Glycine max]	416	525	2e-179	89	378	65.36	90.62
Vr13282_c0_seq1	3674	ref|XP_003543179.1| PREDICTED: nuclear pore complex protein Nup98-Nup96-like isoform 1 [Glycine max]	1038	1267	0	81	1023	81.6	97.59
Vr13283_c0_seq2	967	ref|XP_004492299.1| PREDICTED: uncharacterized protein LOC101489377 [Cicer arietinum]	119	135	2e-35	71	90	27.71	75.63
Vr13284_c0_seq1	1523	ref|XP_003554632.1| PREDICTED: uncharacterized protein LOC100811105 [Glycine max]	183	95.5	2e-19	97	64	12.48	34.97
Vr132859_c0_seq1	277	ref|XP_003544889.1| PREDICTED: uncharacterized protein LOC100795193 [Glycine max]	359	53.1	3e-06	91	23	24.91	6.41
Vr13286_c0_seq1	7084	ref|XP_003530206.1| PREDICTED: E3 ubiquitin-protein ligase UBR3-like [Glycine max]	2037	3215	0	83	2043	86.01	100
Vr132879_c0_seq1	380	ref|XP_003529106.1| PREDICTED: auxin response factor 9-like [Glycine max]	664	62.8	5e-09	84	37	28.68	5.57
Vr13287_c0_seq1	2815	ref|XP_003547162.1| PREDICTED: MATE efflux family protein 1-like isoform 1 [Glycine max]	552	952	0	92	525	55.95	95.11
Vr13288_c0_seq1	2676	ref|XP_003529282.1| PREDICTED: uncharacterized protein LOC100804052 [Glycine max]	628	1006	0	86	629	70.18	100
Vr13289_c0_seq2	5277	ref|XP_003542536.1| PREDICTED: ethylene-insensitive protein 2-like [Glycine max]	1313	2153	0	87	1315	74.3	99.92
Vr1328_c0_seq1	491	gb|EJK57169.1| hypothetical protein THAOC_22818 [Thalassiosira oceanica]	165	100	3e-23	69	72	43.58	43.64
Vr13290_c0_seq1	1627	ref|XP_003551814.1| PREDICTED: uncharacterized protein LOC100795458 [Glycine max]	357	615	0	92	366	66.81	100
Vr13291_c0_seq1	5563	ref|XP_003528159.1| PREDICTED: uncharacterized protein LOC100788512 [Glycine max]	1613	2397	0	83	1626	85.22	99.69
Vr13292_c0_seq1	208	gb|AAR18696.1| auxin transporter protein 1 [Populus tomentosa]	224	137	1e-38	94	69	98.56	30.8
Vr13292_c1_seq1	226	ref|XP_003529145.1| PREDICTED: auxin transporter-like protein 2-like [Glycine max]	494	155	3e-43	99	75	98.67	15.18
Vr13293_c0_seq1	1772	ref|XP_003536212.1| PREDICTED: basic 7S globulin-like [Glycine max]	444	674	0	88	434	73.31	97.52
Vr13294_c0_seq1	1582	ref|NP_001240970.1| uncharacterized protein LOC100812682 [Glycine max] gb|ACU19669.1| unknown [Glycine max]	290	430	4e-145	85	300	55.82	100
Vr13295_c0_seq1	259	emb|CAN80358.1| hypothetical protein VITISV_002027 [Vitis vinifera]	196	179	8e-55	99	86	99.61	43.88
Vr13296_c0_seq1	1998	ref|XP_003544417.1| PREDICTED: glucan endo-1,3-beta-glucosidase 7-like [Glycine max]	484	661	0	85	400	59.06	79.55
Vr13297_c0_seq1	4337	ref|XP_003541045.1| PREDICTED: probable phenylalanyl-tRNA synthetase alpha chain-like [Glycine max]	488	975	0	95	488	33.71	100
Vr13298_c0_seq1	918	ref|XP_003594345.1| hypothetical protein MTR_2g027550 [Medicago truncatula] gb|AES64596.1| hypothetical protein MTR_2g027550 [Medicago truncatula]	75	111	4e-27	65	75	24.29	100
Vr13299_c0_seq1	499	gb|EOA34021.1| hypothetical protein CARUB_v10021517mg, partial [Capsella rubella]	205	135	1e-36	92	72	43.29	35.12
Vr13300_c0_seq1	2686	ref|XP_003525434.1| PREDICTED: signal recognition particle 68 kDa protein-like [Glycine max]	603	1115	0	95	603	67.27	100
Vr13301_c0_seq2	3356	ref|XP_003546672.1| PREDICTED: uncharacterized protein LOC100809038 [Glycine max]	286	493	3e-162	90	286	25.3	100
Vr13302_c0_seq1	1594	ref|NP_001241520.1| uncharacterized protein LOC100812010 [Glycine max] gb|ACU17619.1| unknown [Glycine max]	329	609	0	89	333	62.55	100
Vr13303_c0_seq2	2641	ref|XP_003523782.1| PREDICTED: AP-4 complex subunit mu-like [Glycine max]	443	881	0	95	443	50.32	100
Vr13304_c0_seq1	1413	ref|NP_001242257.1| uncharacterized protein LOC100807775 [Glycine max] gb|ACU21540.1| unknown [Glycine max]	298	344	5e-112	71	283	59.94	91.95
Vr13305_c0_seq1	653	gb|ABS18431.1| WRKY31 [Glycine max]	204	154	8e-43	75	103	47.01	37.75
Vr13306_c0_seq1	1756	ref|NP_001241590.1| uncharacterized protein LOC100802807 [Glycine max] gb|ACU19929.1| unknown [Glycine max]	328	493	4e-168	83	328	56.04	100
Vr13307_c0_seq1	2813	ref|XP_003554414.1| PREDICTED: glucomannan 4-beta-mannosyltransferase 9-like [Glycine max]	533	1034	0	96	533	56.84	100
Vr13308_c0_seq1	2198	ref|XP_003545339.1| PREDICTED: probable polyamine oxidase 2-like [Glycine max]	489	914	0	94	489	66.74	100
Vr13309_c0_seq1	3464	gb|ADD83021.1| starch phosphorylase L-form [Vigna radiata]	986	1889	0	99	986	85.39	100
Vr13310_c0_seq1	825	ref|NP_001242011.1| uncharacterized protein LOC100805922 [Glycine max] gb|ACU18357.1| unknown [Glycine max]	479	188	2e-52	88	99	36	20.67
Vr13311_c0_seq1	1433	ref|XP_003615265.1| hypothetical protein MTR_5g065930 [Medicago truncatula] gb|AES98223.1| hypothetical protein MTR_5g065930 [Medicago truncatula]	197	183	3e-51	64	171	35.17	84.26
Vr13312_c0_seq1	2276	ref|XP_003553263.1| PREDICTED: uncharacterized protein LOC100796700 [Glycine max]	587	1027	0	90	584	76.98	98.81
Vr13313_c0_seq1	2582	ref|XP_003517367.1| PREDICTED: cysteine desulfurase 1, mitochondrial-like isoform 1 [Glycine max] ref|XP_003517368.1| PREDICTED: cysteine desulfurase 1, mitochondrial-like isoform 2 [Glycine max]	457	900	0	94	457	52.87	100
Vr13314_c0_seq2	834	ref|NP_001238056.1| uncharacterized protein LOC100527827 [Glycine max] gb|ACU17016.1| unknown [Glycine max]	262	232	8e-72	86	160	56.95	61.07
Vr13314_c1_seq1	485	ref|XP_003549178.1| PREDICTED: uncharacterized protein LOC100527861 [Glycine max] gb|ACU17054.1| unknown [Glycine max]	69	131	1e-36	97	68	41.65	98.55
Vr13315_c0_seq1	1161	ref|NP_001240977.1| uncharacterized protein LOC100793483 [Glycine max] gb|ACU17885.1| unknown [Glycine max]	249	429	4e-147	87	247	63.57	99.2
Vr13316_c0_seq2	2294	ref|XP_003546545.1| PREDICTED: Pyruvate dehydrogenase [lipoamide] kinase-like [Glycine max] gb|AAT02656.1| mitochondrial pyruvate dehydrogenase kinase isoform 2 [Glycine max]	369	732	0	95	369	48.17	100
Vr1331740_c0_seq1	555	gb|AAO23078.1| polyprotein [Glycine max]	1552	227	4e-65	57	184	99.46	11.86
Vr13317_c0_seq1	694	ref|NP_001238013.1| uncharacterized protein LOC100500433 [Glycine max] gb|ACU15520.1| unknown [Glycine max]	146	130	3e-34	72	146	62.68	100
Vr13318_c0_seq1	1839	ref|XP_004494691.1| PREDICTED: spermidine hydroxycinnamoyl transferase-like [Cicer arietinum]	452	506	4e-171	60	454	69.98	99.56
Vr13319_c0_seq1	238	ref|XP_003540314.1| PREDICTED: transcription factor CPC-like [Glycine max]	73	63.2	3e-11	77	43	49.16	58.9
Vr13320_c0_seq1	1546	ref|XP_003555834.1| PREDICTED: E3 ubiquitin-protein ligase CIP8-like [Glycine max]	337	402	1e-133	89	302	58.41	89.02
Vr13321_c0_seq2	2195	ref|XP_003554047.1| PREDICTED: BTB/POZ and MATH domain-containing protein 4-like [Glycine max]	432	810	0	97	429	58.09	99.31
Vr133223_c0_seq1	1074	ref|XP_003552421.1| PREDICTED: 1-aminocyclopropane-1-carboxylate synthase-like [Glycine max]	480	607	0	85	331	92.27	68.96
Vr13322_c0_seq1	1243	ref|XP_003524580.1| PREDICTED: 50S ribosomal protein L25-like [Glycine max]	246	439	6e-151	86	244	58.73	99.19
Vr13323_c0_seq1	1297	ref|XP_003529553.1| PREDICTED: uncharacterized protein LOC100818469 [Glycine max]	182	127	6e-31	92	63	14.57	34.62
Vr13324_c0_seq1	2190	ref|XP_003548032.1| PREDICTED: aspartokinase 1, chloroplastic-like [Glycine max]	567	1011	0	93	537	72.6	94.71
Vr13325_c0_seq1	2802	ref|XP_003525384.1| PREDICTED: DNA repair helicase XPB1-like [Glycine max]	768	1389	0	95	767	82.12	99.87
Vr1332636_c0_seq1	575	gb|EOY16806.1| Uncharacterized protein TCM_035695 [Theobroma cacao]	615	92.8	1e-18	34	166	80	26.99
Vr13326_c0_seq1	2105	ref|XP_003526641.1| PREDICTED: IAA-amino acid hydrolase ILR1-like 6-like [Glycine max]	465	844	0	91	440	62.61	94.62
Vr13327_c0_seq1	1307	ref|NP_001240044.1| uncharacterized protein LOC100816716 [Glycine max] gb|ACU21580.1| unknown [Glycine max]	271	529	0	94	271	62.2	100
Vr13328_c0_seq1	1849	ref|XP_003544433.1| PREDICTED: protein TRANSPARENT TESTA 12-like [Glycine max]	483	754	0	85	483	78.04	100
Vr13329_c0_seq1	2015	ref|XP_003520698.1| PREDICTED: uncharacterized protein LOC100797951 [Glycine max]	289	374	3e-121	77	300	42.58	97.58
Vr13330_c0_seq1	5079	ref|XP_003531993.1| PREDICTED: alpha-glucan water dikinase, chloroplastic-like [Glycine max]	1459	2715	0	91	1459	86	100
Vr13331_c0_seq1	1740	ref|XP_003518682.1| PREDICTED: AP2/ERF and B3 domain-containing transcription repressor TEM1-like [Glycine max]	401	552	0	83	360	59.89	87.28
Vr13332_c0_seq1	1887	ref|XP_003528182.1| PREDICTED: protein BRASSINAZOLE-RESISTANT 1-like [Glycine max]	320	403	2e-132	86	308	48.7	94.38
Vr13333_c0_seq1	6039	ref|XP_003531768.1| PREDICTED: uncharacterized protein LOC100816882 [Glycine max]	768	1344	0	95	748	37.16	97.27
Vr13334_c0_seq1	887	ref|NP_001237294.1| uncharacterized protein LOC100305829 [Glycine max] ref|XP_003531507.1| PREDICTED: N-alpha-acetyltransferase 38, NatC auxiliary subunit-like [Glycine max] gb|ACU13705.1| unknown [Glycine max]	98	166	4e-48	98	98	32.92	100
Vr13335_c0_seq2	2623	ref|XP_003544188.1| PREDICTED: calcium-dependent protein kinase 4-like [Glycine max]	558	1059	0	94	564	64.16	100
Vr13336_c0_seq1	2931	ref|XP_003549706.1| PREDICTED: uncharacterized protein LOC100783070 [Glycine max]	714	1054	0	85	717	73.11	99.72
Vr13337_c0_seq2	1800	ref|XP_003521912.1| PREDICTED: uncharacterized protein LOC100499972 isoform 1 [Glycine max] ref|XP_003521913.1| PREDICTED: uncharacterized protein LOC100499972 isoform 2 [Glycine max] ref|XP_003521914.1| PREDICTED: uncharacterized protein LOC100499972 isoform 3 [Glycine max]	419	852	0	97	419	69.72	100
Vr13338_c0_seq1	1455	ref|XP_003546446.1| PREDICTED: putative oligosaccharyltransferase complex subunit CG9662-like [Glycine max]	176	166	4e-45	97	152	31.34	86.36
Vr1334099_c0_seq1	562	ref|XP_002677843.1| ribosomal protein S7 [Naegleria gruberi] gb|EFC45099.1| ribosomal protein S7 [Naegleria gruberi]	191	325	2e-110	80	185	98.4	96.86
Vr13340_c0_seq1	2670	ref|XP_003542472.1| PREDICTED: probable beta-D-xylosidase 7-like [Glycine max]	778	1419	0	88	781	87.19	100
Vr13341_c0_seq1	1915	ref|XP_003554027.1| PREDICTED: uncharacterized protein LOC100798848 isoform 1 [Glycine max] ref|XP_003554028.1| PREDICTED: uncharacterized protein LOC100798848 isoform 2 [Glycine max] ref|XP_003554029.1| PREDICTED: uncharacterized protein LOC100798848 isoform 3 [Glycine max]	416	74.7	4e-11	81	48	7.36	11.54
Vr13343_c0_seq2	1297	ref|XP_004501731.1| PREDICTED: ubiquitin-conjugating enzyme E2 27-like isoform X1 [Cicer arietinum] ref|XP_004501732.1| PREDICTED: ubiquitin-conjugating enzyme E2 27-like isoform X2 [Cicer arietinum]	192	353	6e-118	89	192	44.41	100
Vr13344_c0_seq2	3078	ref|XP_003532274.1| PREDICTED: UDP-glycosyltransferase 73B4-like [Glycine max]	481	310	3e-91	68	222	21.38	45.95
Vr1334548_c0_seq1	424	gb|AFK45884.1| unknown [Lotus japonicus]	204	266	6e-88	91	141	99.29	69.12
Vr13345_c0_seq1	2010	ref|XP_003555838.1| PREDICTED: anthranilate synthase component I-2, chloroplastic-like [Glycine max]	567	1026	0	89	576	85.37	100
Vr13346_c0_seq1	1656	ref|XP_003534194.1| PREDICTED: uncharacterized protein LOC100793858 [Glycine max]	257	338	2e-109	84	212	38.41	81.71
Vr13347_c0_seq1	2876	ref|XP_003534729.1| PREDICTED: uncharacterized amino acid permease YfnA-like [Glycine max]	592	827	0	88	592	61.13	100
Vr13348_c0_seq1	1749	ref|XP_003545805.1| PREDICTED: ubiquitin thioesterase otubain-like [Glycine max]	301	571	0	92	302	51.8	100
Vr13349_c0_seq1	1645	gb|ACU18546.1| unknown [Glycine max]	420	485	3e-164	75	398	69.67	94.76
Vr13350_c0_seq1	1699	ref|XP_003524500.1| PREDICTED: probable serine/threonine-protein kinase DDB_G0291350-like [Glycine max]	342	677	0	93	342	60.27	100
Vr1335130_c0_seq1	311	ref|YP_003434394.1| NADH-plastoquinone oxidoreductase subunit 1 [Vigna radiata] gb|ACV90261.1| NADH-plastoquinone oxidoreductase subunit 1 [Vigna radiata]	363	145	1e-39	100	73	70.42	20.11
Vr13352_c0_seq1	2673	ref|XP_003529321.1| PREDICTED: vesicle-fusing ATPase-like [Glycine max]	746	1358	0	93	746	83.43	100
Vr13353_c0_seq1	230	ref|XP_004511674.1| PREDICTED: autophagy-related protein 8f-like isoform X1 [Cicer arietinum]	130	55.5	4e-08	98	41	52.61	31.54
Vr13354_c0_seq2	3224	ref|XP_004486112.1| PREDICTED: mitogen-activated protein kinase 16-like [Cicer arietinum]	563	815	0	98	414	38.46	73.53
Vr13355_c0_seq1	1007	ref|XP_003548387.1| PREDICTED: NAC domain-containing protein 69-like [Glycine max]	431	74.3	1e-11	37	143	32.57	33.18
Vr13356_c0_seq1	3909	ref|XP_003546420.1| PREDICTED: villin-4-like isoform 1 [Glycine max] ref|XP_003546421.1| PREDICTED: villin-4-like isoform 2 [Glycine max]	963	1750	0	94	964	73.91	100
Vr13357_c0_seq1	1387	ref|XP_003553885.1| PREDICTED: bidirectional sugar transporter SWEET6b-like [Glycine max]	246	413	6e-140	86	246	53.06	99.59
Vr13358_c0_seq1	660	ref|NP_001237846.1| uncharacterized protein LOC100527559 [Glycine max] gb|ACU16656.1| unknown [Glycine max]	188	350	9e-120	94	183	83.18	97.34
Vr133591_c0_seq1	887	ref|XP_003534042.1| PREDICTED: uncharacterized protein LOC100803387 [Glycine max]	155	107	9e-25	50	146	42.73	94.19
Vr13359_c0_seq2	2701	ref|XP_003518681.1| PREDICTED: methionine aminopeptidase 1B, chloroplastic-like [Glycine max]	366	638	0	89	367	40.76	100
Vr133607_c0_seq1	1139	ref|XP_003546945.1| PREDICTED: putative pentatricopeptide repeat-containing protein At3g23330-like [Glycine max]	631	557	0	86	318	83.58	48.49
Vr13360_c0_seq1	1567	ref|XP_003556566.1| PREDICTED: transmembrane protein 120 homolog [Glycine max]	354	606	0	95	333	63.75	94.07
Vr13361_c0_seq1	3259	ref|XP_003523210.1| PREDICTED: neutral alpha-glucosidase AB-like [Glycine max]	914	1692	0	90	897	82.39	97.81
Vr13362_c0_seq1	1289	ref|XP_003552199.1| PREDICTED: uncharacterized protein At2g39795, mitochondrial-like [Glycine max]	254	391	1e-131	80	252	57.25	99.21
[truncated: 25,935 more rows]
