# Supplementary material for: De Novo Characterization of the Mung Bean Transcriptome and Transcriptomic Analysis of Adventitious Rooting in Seedlings Using RNA-Seq
Source: PLoS One. 2015 Jul 15;10(7):e0132969. doi: 10.1371/journal.pone.0132969 (PMC4503682; doi:10.1371/journal.pone.0132969)
Supplement: S7 Table — (XLSX) [file pone.0132969.s011.xlsx]

## Sheet: All_sample_unigene_expression
ID	Length	Con_RD	Con_RPKM	Wat6_RD	Wat6_RPKM	Wat24_RD	Wat24_RPKM
Vr1000023_seq1	261	9	0.539509	0	0	0	0
Vr100003_seq1	214	30	2.19333	26	2.32355	21	1.87792
Vr100015_seq1	352	42	1.86682	25	1.35828	20	1.08732
Vr1000163_seq1	207	8	0.604667	2	0.184779	0	0
Vr100018_seq1	206	34	2.58231	22	2.04243	6	0.557385
Vr1000244_seq1	746	13	0.272647	10	0.256362	11	0.282179
Vr1000271_seq1	304	4	0.205865	1	0.0629098	4	0.251801
Vr100035_seq1	415	115	4.33557	42	1.9355	41	1.89063
Vr100049_seq1	804	95	1.84869	74	1.76022	28	0.666459
Vr10005_seq1	559	13	0.363855	5	0.171061	0	0
Vr100072_seq1	521	38	1.14115	38	1.39488	28	1.02847
Vr1000807_seq1	479	13	0.424624	8	0.319408	2	0.0799035
Vr1001028_seq1	280	13	0.72641	3	0.204906	0	0
Vr100102_seq1	281	55	3.06234	17	1.157	22	1.49826
Vr10010_seq1	332	4	0.188503	0	0	0	0
Vr1001127_seq1	479	10	0.326634	7	0.279482	3	0.119855
Vr1001134_seq1	838	12	0.224044	3	0.0684651	0	0
Vr1001269_seq1	543	8	0.230508	8	0.281762	9	0.317186
Vr1001290_seq1	337	4	0.185706	5	0.283747	2	0.113572
Vr100132_seq1	440	48	1.70681	27	1.17355	21	0.913351
Vr1001347_seq1	246	7	0.445205	0	0	4	0.311169
Vr1001362_seq1	409	8	0.30603	6	0.280556	0	0
Vr1001454_seq1	293	6	0.320391	6	0.39163	2	0.130627
Vr1001753_seq1	239	5	0.327317	4	0.320077	0	0
Vr100181_seq1	777	127	2.55729	64	1.57526	90	2.21663
Vr100190_seq1	313	16	0.799783	25	1.52752	15	0.917103
Vr100193_seq1	341	29	1.33058	15	0.841257	10	0.561199
Vr100210_seq1	250	48	3.00399	24	1.83596	25	1.91369
Vr100232_seq1	205	5	0.381604	24	2.23898	24	2.24042
Vr1002601_seq1	238	7	0.460169	0	0	1	0.0804071
Vr10026_seq1	637	6	0.14737	8	0.240183	0	0
Vr100273_seq1	550	119	3.38517	67	2.32972	34	1.18301
Vr1002763_seq1	300	1	0.0521525	4	0.254994	2	0.127579
Vr100293_seq1	349	38	1.70355	32	1.75354	47	2.57717
Vr1003106_seq1	219	4	0.285767	0	0	0	0
Vr1003190_seq1	236	0	0	0	0	0	0
Vr1003194_seq1	1124	15	0.208796	8	0.136118	1	0.0170257
Vr100328_seq1	296	84.3333	4.45763	8	0.516881	8	0.517213
Vr100330_seq1	737	201	4.26703	25	0.648731	19	0.493353
Vr1003604_seq1	417	11	0.412718	2	0.0917246	4	0.183567
Vr1003680_seq1	649	17	0.409827	4	0.117871	6	0.17692
Vr1003694_seq1	322	0	0	0	0	1	0.0594313
Vr1003711_seq1	266	9	0.529368	1	0.0718969	0	0
Vr1004049_seq1	312	2	0.100293	3	0.18389	0	0
Vr10041_seq1	260	2	0.120352	2	0.147112	2	0.147207
Vr100442_seq1	373	63	2.64258	33	1.69199	21	1.07741
Vr100451_seq1	468	134	4.47977	37	1.51199	46	1.88098
Vr1004543_seq1	454	9	0.310158	5	0.210623	8	0.337214
Vr1004648_seq1	291	2	0.107531	3	0.197161	1	0.0657625
Vr10046_seq1	285	2	0.109795	0	0	2	0.134294
Vr1004713_seq1	349	4	0.179321	0	0	4	0.219334
Vr1004750_seq1	452	6	0.207687	14	0.592354	4	0.169353
Vr1004767_seq1	516	6	0.181927	7	0.259442	0	0
Vr100480_seq1	453	92	3.17751	14	0.591047	18	0.760406
Vr1004871_seq1	407	11	0.422858	3	0.140967	9	0.423174
Vr1004880_seq1	371	12	0.506062	5	0.257744	2	0.103164
Vr100491_seq1	357	68	2.98014	22	1.17855	19	1.01849
Vr1005038_seq1	403	1	0.0388232	4	0.189822	0	0
Vr1005106_seq1	823	12	0.228128	2	0.0464753	4	0.0930104
Vr100526_seq1	771	189	3.83534	65	1.61232	30	0.744626
Vr10052_seq1	775	24	0.484514	8	0.197415	2	0.0493855
Vr1005326_seq1	398	3	0.117933	5	0.240259	0	0
Vr1005460_seq1	673	28	0.650938	0	0	2	0.0568704
Vr10054_seq1	401	3	0.117051	5	0.238461	7	0.33406
Vr1005538_seq1	315	15	0.745036	0	0	0	0
Vr1005832_seq1	718	10	0.217908	12	0.319631	4	0.106612
Vr1005834_seq1	226	7	0.484603	0	0	8	0.677412
Vr100589_seq1	1363	0	0	60	0.841874	0	0
Vr10059_seq2	1107	10	0.141335	10	0.17276	7	0.12101
Vr1005_seq2	310	6	0.302821	1	0.0616922	0	0
Vr1006070_seq1	320	2	0.097786	3	0.179293	0	0
Vr1006154_seq1	340	11	0.506186	0	0	0	0
Vr10061_seq1	236	0	0	0	0	2	0.162177
Vr100621_seq1	1228	124	1.57987	74	1.15246	23	0.358427
Vr10062_seq1	330	5	0.237057	0	0	0	0
Vr100630_seq1	484	109	3.52353	34	1.34346	50	1.97695
Vr1006394_seq1	282	5	0.277407	2	0.135635	2	0.135723
Vr1006409_seq1	652	12	0.287959	4	0.117329	0	0
Vr100643_seq1	713	72	1.57994	68	1.82394	53	1.42252
Vr1006450_seq1	239	4	0.261854	2	0.160038	1	0.0800706
Vr10064_seq1	398	2	0.0786219	4	0.192207	0	0
Vr100654_seq1	661	84	1.98827	74	2.14103	26	0.752737
Vr1006580_seq1	465	11	0.370115	1	0.0411281	6	0.246928
Vr1006599_seq1	255	5	0.30678	0	0	2	0.150093
Vr1006666_seq1	627	2	0.0499067	3	0.0915052	5	0.152607
Vr10066_seq1	211	5	0.370753	3	0.271913	4	0.362785
Vr100672_seq1	307	65	3.31262	35	2.18033	36	2.24406
Vr1006861_seq1	327	3	0.143539	3	0.175455	4	0.23409
Vr1006982_seq1	792	9	0.177793	4	0.0965888	12	0.289953
Vr100707_seq1	4276	20	0.0731794	4	0.0178902	511	2.28694
Vr100710_seq1	254	42	2.58709	7	0.527055	35	2.63697
Vr1007381_seq1	356	4	0.175795	6	0.322324	2	0.107511
Vr1007505_seq1	431	12	0.435613	6	0.266235	2	0.0888022
Vr100762_seq1	208	13	0.97786	5	0.459726	17	1.56407
Vr1007653_seq1	286	8	0.437644	0	0	2	0.133824
Vr1007671_seq1	355	9	0.396653	2	0.107744	3	0.16172
Vr100772_seq1	307	0	0	28	1.74426	2	0.12467
Vr1007736_seq1	659	13	0.308642	4	0.116082	6	0.174236
Vr10077_seq1	233	1	0.0671492	4	0.328319	1	0.0821325
Vr1007804_seq1	324	2	0.0965788	4	0.236106	2	0.118129
Vr1007912_seq1	313	6	0.299919	2	0.122202	2	0.12228
Vr1007982_seq1	375	3.5	0.146027	5	0.254994	1	0.0510317
Vr1008112_seq1	209	8	0.598881	4	0.366021	0	0
Vr10081_seq1	213	3	0.220363	7	0.628507	2	0.179689
Vr1008322_seq1	423	7	0.258913	5	0.226059	3	0.135723
Vr1008502_seq1	884	0	0	2	0.0432683	6	0.129888
Vr1008729_seq1	407	5	0.192208	0	0	0	0
Vr10089_seq1	355	8	0.352581	0	0	1	0.0539067
Vr100904_seq1	659	78	1.85185	62	1.79928	36	1.04541
Vr10090_seq1	318	26	1.27921	4	0.240561	0	0
Vr1009420_seq1	628	23	0.573014	1	0.0304532	2	0.0609455
Vr1009428_seq1	360	0	0	3	0.159372	8	0.425264
Vr100944_seq1	611	2	0.0512136	21	0.65731	73	2.2864
Vr100950_seq1	897	204	3.55823	57	1.21527	56	1.19472
Vr1009515_seq1	364	1	0.0429829	2	0.10508	2	0.105148
Vr1009628_seq1	265	8	0.472325	4	0.288673	0	0
Vr100964_seq1	248	51	3.21747	19	1.46519	12	0.925978
Vr100965_seq1	708	148	3.27058	55	1.48567	46	1.24336
Vr1009680_seq1	243	0	0	1	0.078702	2	0.157505
Vr10098_seq1	289	0	0	0	0	4	0.26487
Vr1009975_seq1	339	10	0.461527	5	0.282073	4	0.225804
Vr100998_seq1	1720	662	6.0218	8	0.0889515	190	2.11396
Vr10099_seq1	262	0	0	0	0	14	1.02258
Vr1009_seq2	653	0	0	8	0.234298	0	0
Vr1010018_seq1	510	6	0.184068	2	0.0749984	0	0
Vr1010059_seq1	278	14	0.787916	1	0.0687935	0	0
Vr1010376_seq1	631	11	0.272747	2	0.0606167	0	0
Vr1010499_seq1	409	13	0.497298	0	0	5	0.233947
Vr1010798_seq1	350	5	0.223511	4	0.218567	3	0.16403
Vr101084_seq1	355	64	2.82064	27	1.45455	28	1.50939
Vr101091_seq1	840	180	3.35266	38	0.86516	50	1.1391
Vr1010_seq1	922	17	0.288479	0	0	7	0.145291
Vr101103_seq1	686	103	2.34914	51	1.4218	25	0.697408
Vr10110_seq1	214	0	0	0	0	0	0
Vr1011364_seq1	340	10	0.460169	5	0.281244	4	0.22514
Vr101142_seq1	1332	141	1.6562	69	0.990688	137	1.96828
Vr1011439_seq1	422	0	0	8	0.362551	2	0.0906961
Vr10114_seq1	497	9	0.283324	6	0.23088	4	0.154019
Vr1011686_seq1	265	2	0.118081	0	0	0	0
Vr101202_seq1	254	40	2.4639	11	0.82823	20	1.50684
Vr1012101_seq1	210	6	0.447022	2	0.182139	4	0.364512
Vr1012236_seq1	658	10	0.237778	6	0.174388	6	0.1745
Vr1012256_seq1	207	7	0.529084	5	0.461946	2	0.184897
Vr10122_seq1	345	6	0.2721	5	0.277168	0	0
Vr101249_seq1	317	42	2.07294	17	1.02561	40	2.41475
Vr1012511_seq1	363	2	0.0862025	0	0	5	0.263593
Vr1012538_seq1	507	5	0.154297	2	0.0754421	0	0
Vr101259_seq1	665	166	3.90556	67	1.92684	47	1.35253
Vr1012671_seq1	316	6	0.297071	2	0.121042	2	0.12112
Vr10127_seq1	441	7	0.248345	5	0.216832	1	0.0433943
Vr101285_seq1	628	58	1.44499	0	0	18	0.548509
Vr10128_seq1	208	1	0.07522	1	0.0919451	4	0.368017
Vr101293_seq1	372	91	3.82732	26	1.33666	25	1.28608
Vr101298_seq1	832	122	2.29421	41	0.942437	41	0.943044
Vr101304_seq1	471	17	0.564709	9	0.365438	35	1.42206
Vr101316_seq1	520	6	0.180528	10	0.36778	11	0.404819
Vr1013269_seq1	984	24	0.381604	9	0.17492	4	0.0777922
Vr101328_seq1	483	14	0.4535	114	4.51388	47	1.86218
Vr101348_seq1	1777	209	1.84016	188	2.02331	177	1.90615
Vr101375_seq1	1564	1	0.0100037	322	3.93741	274	3.35263
Vr101381_seq1	214	34	2.48578	14	1.25114	17	1.52022
Vr1013821_seq1	974	14	0.224888	14	0.274891	4	0.0785909
Vr1013871_seq1	225	2	0.139073	0	0	0	0
Vr101402_seq1	839	173	3.22612	79	1.80077	13	0.296519
Vr1014047_seq1	1010	25	0.387271	8	0.151482	2	0.0378948
Vr101407_seq1	766	88	1.79742	51	1.27331	59	1.47399
Vr1014132_seq1	503	10	0.311049	4	0.152084	0	0
Vr101420_seq1	239	8	0.523707	8	0.640153	12	0.960848
Vr1014241_seq1	1385	17	0.192042	20	0.276167	4	0.055269
Vr1014249_seq1	328	7	0.333903	3	0.17492	2	0.116688
Vr101430_seq1	575	18	0.48978	32	1.06432	10	0.332815
Vr1014556_seq1	1089	30	0.431013	8	0.140493	10	0.175729
Vr101458_seq1	300	19	0.990898	22	1.40247	24	1.53095
Vr1014594_seq1	205	2	0.152642	1	0.0932906	0	0
Vr1014740_seq1	594	12	0.316076	10	0.321963	2	0.064434
Vr1014862_seq1	533	2	0.0587083	7	0.251167	4	0.143616
Vr1014_seq1	489	22	0.703899	7	0.273767	0	0
Vr1015008_seq1	251	6	0.374002	4	0.304774	4	0.30497
Vr10150_seq2	688	2	0.0454819	4	0.111189	2	0.0556305
Vr1015101_seq1	620	2	0.0504702	8	0.246769	0	0
Vr101512_seq1	1179	311	4.12708	87	1.41123	129	2.09386
Vr1015436_seq1	428	5	0.182778	0	0	0	0
Vr1015456_seq1	580	12	0.323705	0	0	2	0.0659893
Vr10156_seq1	345	12	0.5442	0	0	2	0.110938
Vr101570_seq1	273	8	0.458484	52	3.64278	1	0.0700985
Vr101577_seq1	541	73	2.11117	30	1.06051	22	0.77821
Vr101578_seq1	718	49	1.06775	18	0.479446	34	0.906203
Vr1015_seq1	731	19	0.406661	9	0.23546	7	0.183253
Vr1016034_seq1	536	5	0.145949	4	0.142721	4	0.142813
Vr101604_seq1	1616	802	7.76479	173	2.04737	33	0.39079
Vr10163_seq1	578	7	0.189482	2	0.066175	0	0
Vr1016527_seq1	201	2	0.155679	0	0	0	0
Vr1016558_seq1	347	0	0	4	0.220456	3	0.165449
Vr101675_seq1	474	61	2.01348	94	3.79264	50	2.01866
Vr1016920_seq1	407	2	0.0768833	2	0.0939783	1	0.0470194
Vr1016926_seq1	404	6	0.232363	3	0.142014	1	0.0473685
Vr10170_seq1	275	0	0	4	0.278176	0	0
Vr1017221_seq1	487	4	0.128507	8	0.314161	0	0
Vr101723_seq1	343	170	7.75446	38	2.11876	17	0.948475
Vr101730_seq1	513	82	2.50088	64	2.38591	34	1.26833
Vr1017354_seq1	232	6	0.404632	0	0	0	0
Vr101746_seq1	292	1	0.0535814	51	3.34025	6	0.393224
Vr10174_seq1	295	9	0.477328	0	0	6	0.389225
Vr101774_seq1	568	8	0.220363	46	1.54882	62	2.08889
Vr10178_seq1	211	2	0.148301	1	0.0906378	1	0.0906961
Vr101793_seq1	231	8	0.541845	3	0.248371	23	1.9054
Vr10179_seq1	216	4	0.289736	2	0.177079	0	0
Vr101803_seq1	709	136	3.00116	60	1.61844	26	0.701776
Vr1018219_seq1	339	10	0.461527	4	0.225659	0	0
Vr1018226_seq1	267	5	0.292992	2	0.143255	2	0.143347
Vr101843_seq1	289	63	3.41067	27	1.78673	13	0.860829
Vr1018661_seq1	546	1	0.0286552	0	0	5	0.175246
Vr101866_seq1	396	65	2.56812	36	1.7386	25	1.20814
Vr10186_seq1	738	31.6667	0.67134	8	0.207313	14	0.36303
Vr1018707_seq1	806	15	0.291174	4	0.0949111	6	0.142458
Vr101872_seq1	878	153	2.72643	80	1.74256	55	1.19878
Vr101877_seq1	822	2	0.0380675	114	2.65231	214	4.98211
Vr101879_seq1	352	58	2.57799	77	4.1835	23	1.25042
Vr10187_seq1	334	8	0.374749	6	0.343555	5	0.28648
Vr10188_seq2	339	9	0.415374	0	0	0	0
Vr1018_seq1	271	3	0.1732	0	0	0	0
Vr1019058_seq1	547	7	0.20022	0	0	0	0
Vr101905_seq1	213	9	0.661088	3	0.26936	4	0.359378
Vr101915_seq1	466	73	2.45095	31	1.27224	21	0.862392
Vr101922_seq1	546	83	2.37838	40	1.40107	45	1.57722
Vr1019266_seq1	243	9	0.579473	4	0.314808	1	0.0787526
Vr101934_seq1	911	163	2.79941	67	1.40653	85	1.78555
Vr1019413_seq1	648	24	0.579473	8	0.236106	4	0.118129
Vr1019458_seq1	711	11	0.242058	6	0.161389	7	0.188408
Vr10194_seq1	379	4	0.165127	0	0	2	0.100986
Vr1019501_seq1	795	7	0.137761	6	0.144336	10	0.240716
Vr101951_seq1	833	49	0.920339	22	0.505091	27	0.620283
Vr1019562_seq1	249	6	0.377006	7	0.537639	1	0.076855
Vr1019616_seq1	263	13	0.773365	0	0	3	0.218291
Vr101986_seq1	235	16	1.06524	12.2	0.992851	4	0.325734
Vr101988_seq1	562	93.2	2.59464	43	1.46327	38	1.29395
Vr1019985_seq1	355	3	0.132218	0	0	0	0
Vr101_seq1	232	2	0.134877	2	0.164867	4	0.329946
Vr1020273_seq1	359	1	0.0435815	2	0.106544	2	0.106612
Vr1020469_seq1	483	4	0.129572	3	0.118786	2	0.0792418
Vr10204_seq2	637	2	0.0491233	0	0	2	0.0600844
Vr1020500_seq1	260	2	0.120352	2	0.147112	0	0
Vr1020621_seq1	478	4	0.130927	6	0.240058	2	0.0800706
Vr10206_seq1	341	4	0.183528	5	0.280419	3	0.16836
Vr10208_seq1	319	6	0.294278	2	0.119903	2	0.11998
Vr1020971_seq1	535	4	0.116978	8	0.285975	11	0.393469
Vr1021195_seq1	396	15	0.592642	0	0	0	0
Vr10211_seq1	442	20	0.707953	10	0.432683	2	0.0865922
Vr1021222_seq1	779	28	0.562364	9	0.220952	4	0.0982638
Vr1021329_seq1	982	13	0.207123	7	0.136326	13	0.25334
Vr1021345_seq1	476	21	0.690254	0	0	0	0
Vr102135_seq1	255	1	0.0613559	68	5.09989	42	3.15196
Vr1021396_seq1	226	4	0.276916	0	0	2	0.169353
Vr10214_seq2	293	3	0.160195	0	0	4	0.261254
Vr10215_seq1	482	4	0.12984	4	0.15871	1	0.0397031
Vr102160_seq1	805	80	1.55486	85	2.01937	55	1.30749
Vr102175_seq1	337	70	3.24986	13	0.737743	42	2.38501
Vr102176_seq1	427	69	2.52824	32	1.43322	25	1.12043
Vr1021974_seq1	1240	9	0.113558	6	0.0925383	10	0.15433
Vr102203_seq1	4309	651	2.36375	235	1.043	152	0.675054
Vr102205_seq1	300	36	1.87749	39	2.4862	46	2.93432
Vr1022174_seq1	206	5	0.379751	0	0	0	0
Vr1022275_seq1	683	16	0.366519	5	0.140004	3	0.0840566
Vr102235_seq1	308	66	3.35266	20	1.24186	27	1.67758
Vr1022361_seq1	342	7	0.320235	0	0	2	0.111912
Vr10223_seq1	355	5	0.220363	7	0.377104	0	0
Vr1022448_seq1	213	5	0.367271	2	0.179574	0	0
Vr10224_seq1	1098	33	0.470228	15	0.261265	20	0.348577
Vr1022544_seq1	359	21	0.915212	2	0.106544	3	0.159918
Vr102257_seq1	2260	245	1.69611	95	0.803909	101	0.855232
Vr10225_seq1	303	4	0.206545	4	0.25247	0	0
Vr1022729_seq1	1067	11	0.161296	13	0.233008	12	0.215223
Vr102276_seq1	293	52	2.77672	25	1.63179	18	1.17564
Vr10227_seq1	485	15	0.483889	9	0.354889	0	0
Vr1022_seq2	725	33	0.712152	23	0.606711	8	0.211166
Vr102303_seq1	364	70	3.0088	39	2.04906	31	1.62979
Vr102314_seq1	235	4	0.266311	8	0.65105	1	0.0814335
Vr1023256_seq1	575	7	0.19047	4	0.133041	14	0.465942
Vr102353_seq1	366	45	1.92366	52	2.71715	16	0.836585
Vr10235_seq2	796	9	0.176899	7	0.168181	2	0.0480826
Vr10236_seq1	777	6	0.120817	12	0.29536	4	0.0985168
Vr10237_seq1	806	30	0.582348	6	0.142367	2	0.0474861
Vr1023856_seq1	368	2	0.0850313	3	0.155907	1	0.0520024
Vr102390_seq1	314	29	1.44499	46	2.80169	26	1.58458
Vr1023963_seq1	1063	29	0.426836	15	0.269867	6	0.108016
Vr1023_seq1	594	10	0.263397	0	0	5	0.161085
Vr1024017_seq1	444	4	0.140953	0	0	5	0.215505
Vr10241_seq1	342	5	0.228739	2	0.11184	4	0.223823
Vr1024224_seq1	233	2	0.134298	5	0.410399	1	0.0821325
Vr10243_seq1	297	0.340909	0.0179589	22	1.41664	0	0
Vr1024465_seq1	500	2	0.062583	6	0.229495	2	0.0765475
Vr102466_seq1	350	17	0.759937	2	0.109283	9	0.492091
Vr1024740_seq1	208	5	0.3761	3	0.275835	0	0
Vr10248_seq1	227	0	0	0	0	8	0.674428
Vr1024976_seq1	248	5	0.315439	0	0	3	0.231495
Vr1025047_seq1	341	2	0.091764	0	0	0	0
Vr1025240_seq1	348	12	0.539509	4	0.219823	0	0
Vr1025286_seq1	263	2	0.118979	3	0.218151	1	0.0727638
Vr102529_seq1	241	61	3.96013	24	1.90452	13	1.03228
Vr1025313_seq1	314	4	0.199309	3	0.182719	2	0.121891
Vr102538_seq1	241	60	3.89521	5	0.396776	15	1.19109
Vr102546_seq1	261	8	0.479564	15	1.09911	20	1.46643
Vr10254_seq1	489	4	0.127982	0	0	2	0.0782695
Vr102553_seq1	607	94	2.4229	29	0.913695	44	1.38719
Vr10255_seq1	500	12	0.375498	2	0.0764983	0	0
Vr1025661_seq1	560	0	0	2	0.0683021	2	0.068346
Vr1025695_seq1	486	7	0.22535	4	0.157404	2	0.0787526
Vr10256_seq1	412	4	0.151901	2	0.0928378	2	0.0928975
Vr1025702_seq1	781	11	0.220363	7	0.171411	0	0
Vr1025787_seq1	287	2	0.10903	3	0.199909	4	0.266716
Vr1025791_seq1	211	3	0.222452	4	0.362551	3	0.272088
Vr1025809_seq1	496	17	0.536246	2	0.0771152	2	0.0771649
Vr1025822_seq1	223	4	0.280641	1	0.0857605	5	0.429078
Vr1025827_seq1	278	5	0.281399	11	0.756728	6	0.413026
Vr1025860_seq1	446	17	0.596363	6	0.257281	2	0.0858156
Vr1025895_seq1	973	5	0.0803996	4	0.0786211	4	0.0786717
Vr1025899_seq1	413	6	0.227299	4	0.185226	4	0.185345
Vr1025926_seq1	324	1	0.0482894	3	0.177079	3	0.177193
Vr102594_seq1	2603	399	2.39826	91	0.668589	206	1.51448
Vr1025953_seq1	274	9	0.513912	1	0.0697977	0	0
Vr1025996_seq1	854	14	0.256488	10	0.223941	4	0.0896341
Vr1025_seq1	403	7	0.271763	0	0	5	0.23743
Vr1026013_seq1	433	12	0.433601	0	0	0	0
Vr1026014_seq1	280	2	0.111755	9	0.614719	1	0.068346
Vr1026076_seq1	728	20	0.429829	12	0.31524	3	0.0788608
Vr1026098_seq1	226	5	0.346145	1	0.084622	0	0
Vr1026103_seq1	644	17	0.413009	6	0.178179	0	0
Vr1026130_seq1	527	12	0.35626	7	0.254027	10	0.363129
Vr1026139_seq1	514	6	0.182635	8	0.297659	1	0.0372313
Vr1026148_seq1	349	5	0.224151	2	0.109596	1	0.0548335
Vr1026160_seq1	410	11	0.419764	2	0.0932906	0	0
Vr1026165_seq1	461	5	0.169694	2	0.08297	0	0
Vr1026176_seq1	222	3	0.211429	0	0	4	0.344809
Vr1026178_seq1	392	5	0.199563	2	0.0975744	4	0.195274
Vr1026182_seq1	246	4	0.254403	1	0.0777422	0	0
Vr1026196_seq1	571	22	0.602814	6	0.200959	4	0.134059
Vr102619_seq1	450	29	1.00828	14	0.594987	6	0.255158
Vr10261_seq1	312	3	0.15044	7	0.429077	3	0.184009
Vr1026250_seq1	488	12	0.384732	3	0.117569	0	0
Vr1026313_seq1	533	8	0.234833	6	0.215286	4	0.143616
Vr1026341_seq1	299	6	0.313962	5	0.319809	2	0.128006
Vr1026370_seq1	241	3	0.194761	1	0.0793551	1	0.0794062
Vr1026379_seq1	256	5	0.305581	0	0	4	0.299014
Vr1026440_seq1	571	12	0.328808	5	0.167466	2	0.0670294
Vr1026459_seq1	439	10	0.356395	1	0.043564	2	0.087184
Vr102649_seq1	459	51	1.73842	92	3.83325	50	2.08463
Vr1026515_seq1	507	0	0	2	0.0754421	8	0.301963
Vr1026516_seq1	283	5	0.276427	0	0	4	0.270486
Vr1026568_seq1	282	4	0.221926	7	0.474724	4	0.271445
Vr1026603_seq1	398	25	0.982774	2	0.0961034	0	0
Vr1026610_seq1	1404	54	0.60176	14	0.190701	8	0.109042
Vr1026614_seq1	243	5	0.321929	5	0.39351	2	0.157505
Vr1026622_seq1	535	10	0.292444	0	0	5	0.178849
Vr1026635_seq1	314	0	0	2	0.121813	2	0.121891
Vr1026650_seq1	383	26	1.06211	1	0.0499336	7	0.34976
Vr1026657_seq1	749	24	0.501333	2	0.051067	5	0.12775
Vr1026663_seq1	213	8	0.587634	0	0	4	0.359378
Vr1026682_seq1	424	4	0.147602	1	0.0451051	6	0.270805
Vr1026699_seq1	440	6	0.213351	5	0.217325	4	0.173972
Vr102669_seq1	314	0	0	2	0.121813	12	0.731346
Vr10266_seq1	317	0	0	0	0	3	0.181106
Vr1026774_seq1	310	4	0.201881	0	0	2	0.123464
Vr1026830_seq1	604	12	0.310843	2	0.0633264	4	0.126734
Vr1026840_seq1	464	2	0.0674386	1	0.0412168	2	0.0824866
Vr1026855_seq1	310	8	0.403762	3	0.185077	2	0.123464
Vr1026912_seq1	327	8	0.382771	2	0.11697	0	0
Vr1026958_seq1	301	0	0	7	0.444758	1	0.0635777
Vr1026997_seq1	861	12	0.218059	10	0.222121	0	0
Vr1026999_seq1	346	5	0.226095	6	0.33164	2	0.110618
Vr1027004_seq1	437	8	0.286421	3	0.13129	2	0.087583
Vr1027021_seq1	258	7	0.424497	3	0.222379	0	0
Vr1027022_seq1	867	22	0.397009	10	0.220583	2	0.0441451
Vr102707_seq1	607	89	2.29402	43	1.35479	64	2.01773
Vr1027080_seq1	524	0	0	0	0	16	0.584332
Vr1027085_seq1	941	10	0.166267	20	0.406474	15	0.305051
Vr10270_seq1	244	2	0.128244	5	0.391897	3	0.23529
Vr102714_seq1	335	8	0.37363	16	0.913413	8	0.457
Vr1027157_seq1	393	6	0.238867	2	0.0973261	2	0.0973887
Vr1027169_seq1	252	8	0.496691	0	0	3	0.22782
Vr1027178_seq1	302	8	0.414457	2	0.126653	2	0.126734
Vr1027201_seq1	489	5	0.159977	5	0.195548	0	0
Vr10272_seq1	902	0	0	63	1.33575	47	0.997155
Vr1027300_seq1	315	13	0.645698	0	0	3	0.182256
Vr1027326_seq1	510	19	0.582881	5	0.187496	10	0.375233
Vr1027390_seq1	211	5	0.370753	0	0	1	0.0906961
Vr1027446_seq1	403	4	0.155293	2	0.0949111	2	0.0949721
Vr1027451_seq1	280	7	0.391144	0	0	0	0
Vr1027482_seq1	353	5	0.221611	4	0.216709	3	0.162636
Vr1027484_seq1	747	5	0.104724	4	0.102407	6	0.15371
Vr1027514_seq1	273	12	0.687726	1	0.0700534	0	0
Vr1027525_seq1	416	14	0.52654	4	0.18389	0	0
Vr1027551_seq1	302	5	0.259036	1	0.0633264	5	0.316836
Vr1027572_seq1	406	8	0.308291	8	0.376839	0	0
Vr1027574_seq1	217	3	0.216301	0	0	2	0.176377
Vr1027589_seq1	226	4	0.276916	1	0.084622	0	0
Vr1027597_seq1	480	7	0.228167	12	0.478115	2	0.079737
Vr1027632_seq1	212	4	0.295203	2	0.180421	2	0.180537
Vr1027650_seq1	602	7	0.181927	9	0.285916	8	0.254311
Vr1027658_seq1	324	14	0.676051	2	0.118053	2	0.118129
Vr1027663_seq1	520	11	0.330968	0	0	1	0.0368017
Vr10276_seq1	2403	201	1.3087	150	1.19379	137	1.09103
Vr1027725_seq1	877	6	0.107041	19	0.41433	6	0.130925
Vr1027731_seq1	215	3	0.218313	0	0	0	0
Vr1027760_seq1	497	5	0.157402	0	0	11	0.423553
Vr102780_seq1	241	12	0.779042	31	2.46001	10	0.794062
Vr1027860_seq1	373	2	0.0838915	1	0.0512723	0	0
Vr10278_seq1	488	102	3.27022	44	1.72435	21	0.823513
Vr102794_seq1	434	2	0.0721003	91	4.00999	151	6.65822
Vr1027956_seq1	434	6	0.216301	7	0.308461	5	0.220471
Vr10279_seq1	248	17	1.07249	24	1.85077	25	1.92912
Vr1028013_seq1	550	11	0.312915	2	0.0695439	4	0.139177
Vr1028076_seq1	230	12	0.816301	0	0	2	0.166408
Vr1028095_seq1	430	7	0.254698	3	0.133427	2	0.0890088
Vr10280_seq1	427	64	2.34503	29	1.29886	31	1.38933
Vr1028117_seq1	214	4	0.292444	1	0.0893672	3	0.268274
Vr1028119_seq1	507	10	0.308595	8	0.301769	2	0.0754907
Vr1028140_seq1	206	4	0.303801	0	0	2	0.185795
Vr1028178_seq1	495	3	0.0948228	4	0.154542	7	0.270623
Vr1028197_seq1	424	6	0.221402	1	0.0451051	3	0.135402
Vr10281_seq1	1502	166	1.72916	22	0.28012	184	2.34433
Vr1028233_seq1	752	11	0.228861	2	0.0508632	6	0.152688
Vr1028257_seq1	295	4	0.212146	3	0.194487	3	0.194612
Vr1028272_seq1	513	11	0.335484	7	0.260959	4	0.149215
Vr1028298_seq1	624	13	0.325953	11	0.337132	2	0.0613362
Vr10282_seq1	642	41	0.999184	46	1.3703	56	1.66926
Vr1028304_seq1	759	20	0.412273	6	0.151182	7	0.176493
Vr1028323_seq1	327	6	0.287078	2	0.11697	2	0.117045
Vr1028340_seq1	252	4	0.248345	3	0.227674	1	0.07594
Vr1028344_seq1	492	8	0.254403	0	0	7	0.272273
Vr1028387_seq1	345	6	0.2721	8	0.443469	2	0.110938
Vr1028389_seq1	205	3	0.228962	2	0.186581	6	0.560104
Vr1028393_seq1	487	5	0.160634	6	0.235621	7	0.275068
Vr102843_seq1	657	104	2.47665	43	1.25168	51	1.48551
Vr10284_seq1	241	36	2.33713	18	1.42839	8	0.635249
Vr1028525_seq1	234	4	0.267449	0	0	2	0.163563
Vr1028539_seq1	812	7	0.134877	6	0.141315	2	0.0471352
Vr1028550_seq1	472	6	0.198887	1	0.0405182	4	0.162177
Vr1028598_seq1	488	10	0.32061	3	0.117569	4	0.15686
Vr1028675_seq1	331	3	0.141804	2	0.115556	1	0.0578154
Vr10286_seq1	993	29	0.456926	34	0.654819	75	1.44538
Vr1028709_seq1	212	1	0.0738008	0	0	0	0
Vr1028778_seq1	484	6	0.193956	9	0.355622	0	0
Vr1028791_seq1	260	3	0.180528	2	0.147112	5	0.368017
Vr1028821_seq1	223	9	0.631443	0	0	0	0
Vr1028880_seq1	868	10	0.180251	18	0.396593	7	0.15433
Vr1028919_seq1	468	21	0.702053	6	0.245187	2	0.0817816
Vr1028977_seq1	457	16	0.547773	1	0.0418481	3	0.125625
Vr1028999_seq1	262	6	0.3583	2	0.145989	1	0.0730415
Vr10289_seq1	320	72	3.5203	40	2.39057	24	1.43527
Vr1028_seq1	343	21	0.957904	0	0	0	0
Vr1029077_seq1	373	15	0.629186	4	0.205089	1	0.0513053
Vr102909_seq1	527	54	1.60317	41	1.48787	20	0.726257
Vr10290_seq1	269	29	1.68672	30.5	2.1684	11	0.782549
Vr1029135_seq1	253	4	0.247364	6	0.453547	2	0.15128
Vr1029146_seq1	824	20	0.379751	6	0.139257	5	0.116122
Vr1029156_seq1	267	4	0.234393	2	0.143255	0	0
Vr1029164_seq1	288	16	0.869209	0	0	2	0.132895
Vr1029165_seq1	330	6	0.284468	3	0.17386	0	0
Vr1029166_seq1	364	2	0.0859657	8	0.42032	1	0.0525739
Vr1029182_seq1	738	15	0.318003	7	0.181398	4	0.103723
Vr10291_seq1	1169	84	1.12425	121	1.97953	11	0.180073
Vr1029208_seq1	248	5	0.315439	3	0.231346	2	0.15433
Vr1029213_seq1	592	27	0.713574	3	0.0969151	0	0
Vr1029265_seq1	288	5	0.271628	0	0	3	0.199343
Vr1029278_seq1	586	13	0.34709	5	0.163179	8	0.261254
Vr10292_seq1	1587	102	1.00559	182	2.19324	93	1.12144
Vr1029342_seq1	403	8	0.310586	2	0.0949111	1	0.0474861
Vr1029400_seq1	249	4	0.251338	2	0.153611	0	0
Vr1029409_seq1	449	11	0.383304	3	0.127781	0	0
Vr1029441_seq1	316	0	0	11	0.665729	7.04	0.426341
Vr1029489_seq1	289	8	0.433101	3	0.198525	2	0.132435
Vr1029493_seq1	510	13	0.398814	2	0.0749984	6	0.22514
Vr10294_seq1	234	19	1.27038	11	0.899019	9	0.736034
Vr1029508_seq1	615	11	0.279843	2	0.0621938	3	0.0933507
Vr1029568_seq1	286	7	0.382938	6	0.401215	7	0.468385
Vr1029577_seq1	576	17	0.461767	0	0	1	0.0332238
Vr1029585_seq1	1216	11	0.141532	7	0.110092	4	0.0629503
Vr1029587_seq1	765	2	0.0409039	10	0.249995	12	0.300186
Vr10295_seq1	222	12	0.845717	9	0.775321	11	0.948224
Vr1029642_seq1	223	2	0.140321	6	0.514563	2	0.171631
Vr10296_seq1	206	11	0.835453	12	1.11405	11	1.02187
Vr1029721_seq1	887	10	0.17639	9	0.194049	1	0.0215748
Vr1029791_seq1	487	5	0.160634	0	0	8	0.314364
Vr1029825_seq1	645	8	0.194056	7	0.207554	2	0.0593392
Vr10298_seq1	2237	224	1.56667	298	2.54766	150	1.28321
Vr1029916_seq1	712	10	0.219744	11	0.295464	2	0.0537553
Vr1029949_seq1	451	8	0.27753	2	0.0848097	6	0.254593
Vr102995_seq1	383	3	0.122552	17	0.848872	10	0.499658
Vr1029961_seq1	347	2	0.0901773	0	0	1	0.0551495
Vr1029_seq2	356	15	0.659231	8	0.429766	6	0.322532
Vr102_seq1	235	3	0.199733	0	0	2	0.162867
Vr1030004_seq1	256	4	0.244465	0	0	5	0.373767
Vr1030008_seq1	459	10	0.340866	4	0.166663	0	0
Vr1030063_seq1	284	2	0.110181	1	0.0673401	1	0.0673834
Vr1030076_seq1	453	4	0.138152	0	0	8	0.337958
Vr10300_seq1	709	206	4.54588	59	1.59147	65	1.75444
Vr10301_seq1	344	42	1.91024	35	1.94581	28	1.55765
Vr1030232_seq1	473	9	0.297699	2	0.080865	0	0
Vr1030265_seq1	579	12	0.324264	7	0.231213	4	0.132206
Vr1030283_seq1	558	7	0.196273	9	0.308461	0	0
Vr1030344_seq1	570	7	0.192141	2	0.0671038	2	0.067147
Vr1030351_seq1	231	2	0.135461	5	0.413952	0	0
Vr1030360_seq1	433	7	0.252934	2	0.0883352	3	0.132588
Vr1030370_seq1	245	4	0.255441	6	0.468357	4	0.312439
Vr1030385_seq1	433	14	0.505868	0	0	0	0
Vr10303_seq1	914	355	6.07685	85	1.77854	61	1.27719
Vr1030419_seq1	259	8	0.483267	1	0.0738401	6	0.443325
Vr1030426_seq1	753	0	0	12	0.304774	3	0.0762426
Vr1030431_seq1	502	8	0.249335	2	0.0761936	2	0.0762426
Vr1030447_seq1	525	8	0.238412	5	0.182139	3	0.109354
Vr1030494_seq1	264	4	0.237057	4	0.289766	0	0
Vr1030498_seq1	1028	25	0.38049	2	0.0372074	14	0.260619
Vr103058_seq1	361	76	3.29384	71	3.76134	28	1.4843
Vr1030591_seq1	337	6	0.27856	6	0.340497	4	0.227144
Vr10305_seq1	1087	205	2.95067	98	1.7242	107	1.88376
Vr1030605_seq1	721	10	0.217001	2	0.0530502	6	0.159253
Vr1030626_seq1	390	3	0.120352	0	0	3	0.147207
Vr1030765_seq1	322	10	0.485893	2	0.118786	4	0.237725
Vr1030773_seq1	263	9	0.535406	0	0	0	0
Vr10307_seq1	483	0	0	4	0.158382	63	2.49612
Vr1030830_seq1	1021	3	0.0459719	2	0.0374625	1	0.0187433
Vr1030863_seq1	844	16	0.296602	12	0.271913	5	0.11337
Vr10309_seq1	2573	205	1.24655	143	1.06289	245	1.82221
Vr1031070_seq1	732	29	0.619846	4	0.104506	9	0.23529
Vr1031081_seq1	257	1	0.0608784	0	0	0	0
Vr10310_seq1	1359	337	3.87978	74	1.04137	59	0.830814
Vr1031101_seq1	317	6	0.296134	0	0	0	0
Vr1031115_seq1	414	2	0.0755834	4	0.184779	3	0.138673
Vr1031192_seq1	319	12	0.588555	2	0.119903	0	0
Vr10311_seq1	242	42	2.71538	11	0.869299	14	1.10709
Vr1031213_seq1	258	4	0.24257	1	0.0741263	1	0.074174
Vr10312_seq1	221	76	5.38044	14	1.21151	14	1.21229
Vr1031307_seq1	836	2	0.03743	4	0.0915052	13	0.297583
Vr1031384_seq1	250	3	0.187749	3	0.229495	1	0.0765475
Vr1031385_seq1	230	1	0.068025	0	0	3	0.249612
Vr1031392_seq1	297	3	0.158038	3	0.193178	1	0.064434
Vr10313_seq1	258	63	3.82048	27	2.00141	30	2.22522
Vr1031423_seq1	942	20	0.332182	2	0.0406042	13	0.264097
Vr10314_seq1	1129	111	1.53825	79	1.33821	198	3.35616
Vr1031538_seq1	304	6	0.308798	2	0.12582	1	0.0629503
Vr10315_seq1	612	13	0.332345	2	0.0624986	4	0.125078
Vr1031624_seq1	233	5	0.335746	2	0.164159	4	0.32853
Vr1031625_seq1	984	20	0.318003	6	0.116613	7	0.136136
Vr1031651_seq1	325	1	0.0481408	3	0.176535	0	0
Vr1031657_seq1	226	4	0.276916	0	0	2	0.169353
Vr103169_seq1	590	46	1.21984	90	2.91731	32	1.03793
Vr1031766_seq1	433	9	0.325201	7	0.309173	0	0
Vr1031794_seq1	351	5	0.222874	2	0.108972	3	0.163563
Vr10317_seq2	696	150	3.37193	67	1.84102	48	1.31979
Vr1031842_seq1	716	4	0.0874065	4	0.106841	6	0.160365
Vr1031857_seq1	442	14	0.495567	6	0.25961	0	0
Vr1031865_seq1	491	11	0.350516	3	0.116851	6	0.233852
Vr10318_seq1	266	67	3.94085	33	2.3726	14	1.0072
Vr1031903_seq1	363	6	0.258608	6	0.316109	4	0.210875
Vr1031908_seq1	336	0	0	7	0.398429	5	0.284775
Vr1031925_seq1	674	9	0.20892	3	0.0851242	7	0.198751
Vr1031935_seq1	644	4	0.0971786	5	0.148483	0	0
Vr1031953_seq1	614	23	0.586079	0	0	4	0.12467
Vr1031963_seq1	703	20	0.445114	8	0.217634	6	0.16333
Vr1031989_seq1	1200	24	0.312915	10	0.159372	12	0.191369
Vr10319_seq1	903	12	0.207917	11	0.232968	458	9.70619
Vr1031_seq1	1437	38	0.413736	13	0.173013	15	0.199759
Vr1032019_seq1	262	0	0	3	0.218984	1	0.0730415
Vr1032028_seq1	391	4	0.160059	2	0.0978239	0	0
Vr1032032_seq1	254	4	0.24639	6	0.451762	0	0
Vr1032059_seq1	284	3	0.165272	2	0.13468	0	0
Vr10320_seq2	860	145	2.63795	78	1.73456	92	2.0472
Vr1032130_seq1	273	8	0.458484	3	0.21016	0	0
Vr1032183_seq1	234	3	0.200587	1	0.081729	5	0.408908
Vr1032290_seq1	234	3	0.200587	0	0	4	0.327126
Vr1032296_seq1	723	11	0.238041	8	0.211614	2	0.0529374
Vr10322_seq1	303	17	0.877815	14	0.883644	13	0.821054
Vr1032317_seq1	567	8	0.220751	4	0.134918	5	0.168756
Vr1032441_seq1	878	21	0.374215	4	0.0871279	1	0.021796
Vr1032466_seq1	316	2	0.0990238	5	0.302604	1	0.0605598
Vr1032479_seq1	282	6	0.332889	2	0.135635	2	0.135723
Vr1032488_seq1	331	6	0.283609	2	0.115556	1	0.0578154
Vr10324_seq1	2492	178	1.11755	277	2.12581	178	1.36692
Vr1032535_seq1	439	16	0.570233	0	0	0	0
Vr1032549_seq1	462	14	0.474114	2	0.0827904	0	0
Vr1032557_seq1	269	7	0.407139	3	0.213285	2	0.142282
Vr10325_seq1	328	0	0	35	2.04073	11	0.641786
Vr1032631_seq1	289	10	0.541376	2	0.13235	0	0
Vr1032641_seq1	361	8	0.34672	4	0.211907	0	0
Vr1032654_seq1	335	3	0.140111	2	0.114177	4	0.2285
Vr1032658_seq1	321	17	0.828592	4	0.238313	1	0.0596165
Vr1032690_seq1	317	4	0.197423	1	0.0603299	2	0.120737
Vr10326_seq1	2091	124	0.927821	114	1.04266	142	1.29959
Vr1032734_seq1	222	3	0.211429	0	0	1	0.0862022
Vr1032785_seq1	210	2	0.149007	2	0.182139	2	0.182256
Vr103278_seq1	701	186	4.15137	58	1.58235	44	1.20117
Vr10327_seq1	2425	443	2.85817	170	1.34069	266	2.09914
Vr1032806_seq1	353	14	0.620512	2	0.108355	0	0
Vr1032856_seq1	362	4	0.172881	4	0.211321	8	0.422915
Vr1032878_seq1	282	0	0	7	0.474724	2	0.135723
Vr10328_seq1	1478	260	2.7523	167	2.1609	75	0.971087
Vr1032935_seq1	620	15	0.378526	4	0.123384	8	0.246928
Vr1032958_seq1	299	2	0.104654	3	0.191885	2	0.128006
Vr1032979_seq1	568	5	0.137727	0	0	10	0.336917
Vr1033002_seq1	383	9	0.367655	6	0.299602	0	0
Vr103307_seq1	459	75	2.5565	27	1.12498	33	1.37585
Vr1033081_seq1	519	15	0.45219	9	0.33164	0	0
Vr10330_seq1	1746	277	2.48217	134	1.46775	131	1.43581
Vr103313_seq1	611	69	1.76687	31	0.970314	29	0.908297
Vr1033145_seq1	361	2	0.0866801	4	0.211907	2	0.106022
Vr1033154_seq1	760	3	0.0617596	4	0.100656	1	0.0251801
Vr1033188_seq1	276	9	0.510188	1	0.069292	0	0
Vr10331_seq1	767	202	4.12053	66	1.64566	96	2.39523
Vr1033226_seq1	349	6	0.268982	8	0.438386	1	0.0548335
Vr1033250_seq1	564	8	0.221926	7	0.237362	0	0
Vr1033262_seq1	247	6	0.380059	6	0.464565	2	0.154955
Vr1033339_seq1	218	5	0.358848	4	0.35091	2	0.175568
Vr1033486_seq1	508	12	0.369585	2	0.0752936	6	0.226026
Vr10334_seq1	357	18	0.788862	13	0.696413	30	1.60814
Vr1033504_seq1	686	8	0.182458	4	0.111514	3	0.083689
Vr1033546_seq1	293	3	0.160195	0	0	2	0.130627
Vr1033568_seq1	201	0	0	2	0.190294	2	0.190417
Vr103359_seq1	631	117	2.90104	55	1.66696	21	0.636885
Vr1033601_seq1	368	8	0.340125	2	0.103938	2	0.104005
Vr1033602_seq1	598	8	0.209308	8	0.255847	10	0.320015
Vr1033634_seq1	586	7	0.186895	2	0.0652716	2	0.0653136
Vr1033664_seq1	248	3	0.189263	0	0	4	0.308659
Vr103368_seq1	362	67	2.89576	14	0.739625	22	1.16302
Vr10336_seq1	2702	210	1.21599	188	1.33065	168	1.18986
Vr1033707_seq1	334	0	0	5	0.286296	1	0.0572961
Vr1033717_seq1	251	0	0	2	0.152387	0	0
Vr1033723_seq1	839	13	0.242425	11	0.250739	5	0.114046
Vr1033730_seq1	999	6	0.0939685	4	0.0765749	12	0.229872
Vr1033733_seq1	388	8	0.322593	6	0.295741	0	0
Vr1033735_seq1	256	3	0.183349	5	0.373527	5	0.373767
Vr1033741_seq1	1118	20	0.279888	9	0.153955	6	0.102702
Vr103375_seq1	827	7	0.132431	38	0.878759	51	1.18015
Vr1033799_seq1	213	6	0.440726	5	0.448934	0	0
Vr10337_seq1	410	0	0	29	1.35271	9	0.420078
Vr1033800_seq1	259	9	0.543675	2	0.14768	2	0.147775
Vr103382_seq1	526	46	1.36826	27	0.98168	18	0.654874
Vr1033851_seq1	227	6	0.413544	0	0	1	0.0843035
Vr1033902_seq1	593	10	0.263841	6	0.193503	4	0.129085
Vr1033925_seq1	201	2	0.155679	0	0	0	0
Vr1033964_seq1	281	4	0.222715	4	0.272236	4	0.272411
Vr1033993_seq1	477	7	0.229602	4	0.160374	8	0.320954
Vr10339_seq1	752	135.5	2.81915	58	1.47503	83	2.11218
Vr1034021_seq1	301	8	0.415834	5	0.317684	2	0.127155
Vr1034036_seq1	380	0	0	0	0	6	0.302161
Vr1034072_seq1	720	18	0.391144	11	0.292181	0	0
Vr1034081_seq1	247	5	0.316716	3	0.232282	0	0
Vr10340_seq1	361	40	1.7336	39	2.06609	25	1.32527
Vr1034117_seq1	249	7	0.439841	0	0	3	0.230565
Vr1034221_seq1	1011	18	0.27856	19	0.359413	3	0.056786
Vr103423_seq1	838	254	4.74227	72	1.64316	93	2.12378
Vr1034253_seq1	978	21	0.335952	7	0.136884	7	0.136972
Vr1034258_seq1	335	4	0.186815	4	0.228353	9	0.514125
Vr1034281_seq1	288	13	0.706232	1	0.0664048	0	0
Vr10342_seq1	1659	0	0	8	0.0922222	141	1.62646
Vr1034326_seq1	228	3	0.205865	0	0	2	0.167867
Vr1034361_seq1	663	16	0.377575	4	0.115382	15	0.432961
Vr1034362_seq1	798	9	0.176456	5	0.119828	6	0.143886
Vr1034390_seq1	289	9	0.487238	2	0.13235	1	0.0662176
Vr1034449_seq1	343	22	1.00352	5	0.278784	0	0
Vr103444_seq1	1565	107	1.06971	123	1.50308	64	0.782595
Vr1034469_seq1	445	11	0.386749	10	0.429766	0	0
Vr10344_seq1	384	81	3.30028	19	0.946268	43	2.14293
Vr1034518_seq1	278	0	0	2	0.137587	0	0
Vr1034570_seq1	312	11	0.551613	2	0.122593	2	0.122672
Vr1034587_seq1	324	8	0.386315	1	0.0590265	1	0.0590645
Vr103459_seq1	273	36	2.06318	12	0.840641	17	1.19167
Vr10345_seq1	1894	11	0.0908677	304	3.06963	222	2.24308
Vr1034634_seq1	980	16	0.255441	6	0.117089	4	0.0781097
Vr1034668_seq1	331	3	0.141804	3	0.173335	2	0.115631
Vr10346_seq1	901	276	4.79271	53	1.12498	15	0.318594
Vr103470_seq1	593	81	2.13711	32	1.03202	37	1.19404
Vr1034732_seq1	215	3	0.218313	0	0	0	0
Vr103473_seq1	337	64	2.9713	22	1.24849	16	0.908576
Vr1034753_seq1	301	2	0.103959	4	0.254147	5	0.317888
Vr1034774_seq1	486	22	0.708244	0	0	0	0
Vr1034797_seq1	607	10	0.257756	12	0.378081	4	0.126108
Vr10347_seq2	991	21	0.331545	9	0.173684	389	7.51185
Vr1034868_seq1	275	3	0.170681	2	0.139088	5	0.347943
Vr10348_seq2	693	179	4.04126	69	1.90418	35	0.966509
Vr1034914_seq1	329	4	0.190222	4	0.232518	1	0.0581668
Vr1034918_seq1	290	3	0.161853	2	0.131894	4	0.263957
Vr1034943_seq1	314	7	0.348791	2	0.121813	0	0
Vr10349_seq1	1092	100	1.43276	138	2.41684	123	2.15553
Vr1035014_seq1	651	8	0.192267	26	0.763808	7	0.205773
Vr1035019_seq1	271	0	0	0	0	0	0
Vr103504_seq1	440	38.5	1.369	31	1.34741	22.5	0.978591
Vr10350_seq1	533	40.4	1.18591	59.2	2.12416	71.2	2.55637
Vr1035145_seq1	616	0	0	6	0.186278	10	0.310664
Vr1035170_seq1	601	6	0.156197	4	0.127285	9	0.286576
Vr1035257_seq1	260	2	0.120352	0	0	0	0
Vr1035277_seq1	436	0	0	0	0	6	0.263352
Vr10352_seq1	1245	72	0.904815	108	1.659	99	1.52173
Vr1035342_seq1	438	11	0.39293	8	0.349307	0	0
Vr1035366_seq1	453	15	0.518072	0	0	0	0
Vr1035377_seq1	575	7	0.19047	6	0.199561	8	0.266252
Vr1035386_seq1	320	3	0.146679	2	0.119529	0	0
Vr10353_seq1	285	42	2.30569	12	0.805246	18	1.20865
Vr1035430_seq1	239	7	0.458244	0	0	0	0
Vr1035486_seq1	258	1	0.0606425	0	0	0	0
Vr10355_seq1	553	38	1.07512	40	1.38333	24	0.830534
Vr1035727_seq1	277	6	0.338897	0	0	0	0
Vr1035736_seq1	901	24	0.416757	12	0.254711	8	0.169917
Vr1035761_seq1	269	0	0	0	0	2	0.142282
Vr1035762_seq1	371	13	0.548234	2	0.103097	3	0.154746
Vr10357_seq1	543	107	3.08305	28	0.986166	60	2.11457
Vr1035834_seq1	286	2	0.109411	4	0.267477	0	0
Vr1035872_seq1	206	2	0.151901	2	0.185676	4	0.37159
Vr10358_seq1	317	6	0.296134	12	0.723959	42	2.53549
Vr1035975_seq1	264	3	0.177793	0	0	2	0.144976
Vr1035_seq1	664	15	0.353443	0	0	3	0.0864618
Vr103601_seq1	575	86	2.34006	53	1.76279	44	1.46439
Vr1036037_seq1	264	5	0.296321	0	0	1	0.0724882
Vr1036050_seq1	285	0	0	8	0.53683	0	0
Vr10360_seq1	481	38	1.23605	28	1.11328	40	1.59142
Vr1036123_seq1	339	6	0.276916	2	0.112829	6	0.338706
Vr1036129_seq1	234	8	0.534898	0	0	0	0
Vr1036182_seq1	245	2	0.12772	2	0.156119	2	0.156219
Vr1036184_seq1	500	3	0.0938746	9	0.344242	2	0.0765475
Vr1036196_seq1	413	12	0.454598	1	0.0463065	6	0.278018
Vr10361_seq2	395	41	1.62399	53	2.56608	73	3.53669
Vr103621_seq1	237	29	1.91446	28	2.25944	26	2.09941
Vr1036262_seq1	466	27	0.906514	0	0	0	0
Vr1036280_seq1	403	9	0.349409	2	0.0949111	6	0.284916
Vr1036283_seq1	448	13	0.454006	0	0	0	0
Vr1036285_seq1	376	4	0.166444	0	0	2	0.101792
Vr10362_seq1	250	50	3.12915	4	0.305993	11	0.842023
Vr10363_seq1	544	203	5.8384	42	1.47653	47	1.65337
Vr1036401_seq1	935	12	0.200801	12	0.245449	6	0.122804
Vr1036424_seq1	387	0	0	10	0.494175	2	0.0988986
Vr103642_seq1	232	22	1.48365	26	2.14327	12	0.989839
Vr10364_seq1	1935	364	2.94318	78	0.770913	128	1.2659
Vr1036510_seq1	237	3	0.198048	5	0.403472	5	0.403732
Vr103652_seq1	434	107	3.85736	47	2.0711	23	1.01417
Vr1036549_seq1	277	5	0.282414	1	0.0690418	2	0.138172
Vr1036552_seq1	337	10	0.464266	0	0	0	0
Vr1036587_seq1	223	5	0.350802	4	0.343042	2	0.171631
Vr103658_seq1	361	79	3.42386	17	0.900604	26	1.37828
Vr10365_seq1	270	6	0.347684	7	0.495822	21	1.48842
Vr1036649_seq1	254	6	0.369585	2	0.150587	3	0.226026
Vr10366_seq1	1589	75	0.738472	53	0.637887	173	2.0835
Vr103671_seq1	1037	24	0.362101	249	4.59211	6	0.110724
Vr1036758_seq1	385	2	0.0812767	2	0.0993485	1	0.0497062
Vr1036775_seq1	338	10	0.462892	4	0.226326	2	0.113236
Vr10367_seq1	1122	126	1.75701	93	1.58519	86	1.46682
Vr1036804_seq1	391	2	0.0800295	7	0.342384	0	0
Vr1036811_seq1	223	2	0.140321	0	0	0	0
Vr1036817_seq1	225	6	0.41722	0	0	0	0
Vr103682_seq1	1913	199	1.62755	130	1.29963	213	2.13077
Vr1036841_seq1	312	4	0.200587	1	0.0612967	0	0
Vr103684_seq1	1720	215	1.95572	80	0.889515	55	0.611935
Vr1036870_seq1	669	8	0.187094	2	0.0571736	2	0.0572104
Vr1036882_seq1	223	3	0.210481	4	0.343042	2	0.171631
Vr1036884_seq1	422	14	0.519054	3	0.135957	2	0.0906961
Vr10368_seq1	349	43	1.9277	16	0.876772	35	1.91917
Vr1036918_seq1	774	16	0.323427	12	0.296505	6	0.148348
Vr1036983_seq1	395	0	0	0	0	23	1.1143
Vr1036985_seq1	223	4	0.280641	1	0.0857605	1	0.0858156
Vr10369_seq1	813	26	0.500356	4	0.0940939	407	9.58021
Vr1036_seq1	331	3	0.141804	2	0.115556	6	0.346892
Vr103701_seq1	2057	61	0.463972	151	1.40389	104	0.967543
Vr10370_seq1	376	47	1.95572	34	1.72935	45	2.29032
Vr1037148_seq1	337	2	0.0928532	2	0.113499	1	0.056786
Vr103718_seq1	589	39	1.03597	74	2.40275	76	2.46928
Vr1037196_seq1	642	15	0.365555	2	0.0595781	6	0.178849
Vr10371_seq1	1854	174	1.46837	139	1.43383	118	1.21799
Vr1037363_seq1	1024	20	0.305581	8	0.149411	6	0.11213
Vr103738_seq1	254	16	0.98556	21	1.58117	25	1.88355
Vr10373_seq2	1809	316.2	2.73476	151	1.59636	198	2.09458
Vr1037454_seq1	603	34	0.882182	2	0.0634314	5	0.158681
Vr1037493_seq1	541	5	0.1446	16	0.565607	4	0.141493
Vr1037494_seq1	265	3	0.177122	0	0	8	0.577717
Vr10374_seq1	960	158	2.57503	73	1.45427	65	1.29573
Vr1037507_seq1	392	8	0.319301	0	0	3	0.146456
Vr1037538_seq1	222	4	0.281906	4	0.344587	4	0.344809
Vr1037594_seq1	386	10	0.405331	4	0.198182	6	0.297465
Vr10375_seq1	714	108	2.36659	57	1.52675	67	1.79576
Vr1037663_seq1	437	2	0.0716053	4	0.175053	2	0.087583
Vr1037666_seq1	400	5	0.195572	2	0.0956229	2	0.0956844
Vr10376_seq1	465	98	3.29739	54	2.22092	43	1.76965
Vr1037743_seq1	538	15	0.43622	4	0.14219	0	0
Vr1037769_seq1	217	3	0.216301	1	0.0881317	1	0.0881884
Vr10377_seq1	348	62	2.78746	45	2.47301	41	2.25463
Vr1037819_seq1	211	6	0.444903	7	0.634465	2	0.181392
Vr1037858_seq1	283	8	0.442283	0	0	1	0.0676215
Vr1037888_seq1	241	4	0.259681	4	0.31742	2	0.158812
Vr1037902_seq1	444	6	0.211429	4	0.172294	4	0.172404
Vr1037971_seq1	381	0	0	2	0.100392	2	0.100456
Vr1037975_seq1	444	6	0.211429	0	0	3	0.129303
Vr10379_seq1	1732	241	2.17704	131	1.44649	75	0.828676
Vr1038096_seq1	763	14	0.287078	6	0.15039	10	0.250811
Vr10380_seq1	793	233	4.59705	34	0.819969	106	2.55802
Vr1038124_seq1	381	5	0.205325	3	0.150587	4	0.200912
Vr1038150_seq1	291	3	0.161296	5	0.328601	0	0
Vr1038161_seq1	260	1	0.060176	3	0.220668	2	0.147207
Vr1038178_seq1	242	2	0.129304	1	0.0790272	2	0.158156
Vr10381_seq1	455	99	3.40424	59	2.47989	48	2.01884
Vr1038204_seq1	492	17	0.540606	2	0.0777422	6	0.233377
Vr1038256_seq1	415	5	0.188503	8	0.368667	5	0.230565
Vr10382_seq1	227	5	0.34462	7	0.589745	4	0.337214
Vr1038342_seq1	786	14	0.278678	15	0.364973	2	0.0486944
Vr10383_seq2	847	1	0.018472	24	0.541901	31	0.700405
Vr1038400_seq1	439	10	0.356395	9	0.392076	0	0
Vr1038457_seq1	470	7	0.233022	2	0.0813812	2	0.0814335
Vr1038458_seq1	262	4	0.238867	2	0.145989	4	0.292166
Vr1038497_seq1	811	18	0.347255	6	0.141489	3	0.07079
Vr10384_seq1	4373	171	0.611805	99	0.43296	339	1.48351
Vr10384_c1_seq1	353	2	0.0886445	0	0	4	0.216849
Vr1038535_seq1	508	12	0.369585	4	0.150587	4	0.150684
Vr1038571_seq1	556	11	0.309538	8	0.275174	0	0
Vr1038572_seq1	340	2	0.0920339	4	0.224995	3	0.168855
Vr1038582_seq1	297	10	0.526793	0	0	0	0
Vr10385_seq2	621	20	0.503889	54	1.66301	83	2.55775
Vr1038620_seq1	392	10	0.399127	0	0	4	0.195274
Vr1038637_seq1	316	4	0.198048	4	0.242083	5	0.302799
Vr103863_seq1	598	83.4	2.18203	26	0.831504	49	1.56807
Vr1038682_seq1	330	6	0.284468	2	0.115907	2	0.115981
Vr1038683_seq1	241	10	0.649202	2	0.15871	0	0
Vr1038686_seq1	349	2	0.0896605	7	0.383588	2	0.109667
Vr10386_seq1	799	517	10.1237	41	0.981361	40	0.958042
Vr1038709_seq1	650	19	0.457338	4	0.11769	0	0
Vr103875_seq1	828	36	0.68025	82	1.89398	182	4.20642
Vr10387_seq1	631	88	2.18198	48	1.4548	50	1.51639
Vr1038836_seq1	676	9	0.208302	22	0.622398	0	0
Vr1038840_seq1	228	4	0.274487	2	0.167759	0	0
Vr1038841_seq1	256	0	0	0	0	0	0
Vr10388_seq1	1182	121	1.60164	109	1.7636	82	1.3276
Vr103891_seq1	214	32	2.33955	24	2.14481	13	1.16252
Vr1038948_seq1	639	7	0.171393	3	0.0897868	4	0.119793
Vr1038_seq2	815	10	0.191973	2	0.0469315	15	0.352213
Vr1039065_seq1	293	5	0.266992	2	0.130543	2	0.130627
Vr10390_seq1	1415	264	2.91907	100	1.35156	190	2.56962
Vr1039115_seq1	745	24	0.504024	6	0.154023	2	0.0513742
Vr103911_seq1	1103	80	1.13478	113	1.95927	80	1.38799
Vr103916_seq1	294	38	2.02224	20	1.30099	13	0.846189
Vr1039170_seq1	745	6	0.126006	7	0.179694	2	0.0513742
Vr1039189_seq1	222	3	0.211429	4	0.344587	0	0
Vr1039190_seq1	246	4	0.254403	0	0	0	0
Vr10391_seq1	1095	132	1.88606	54	0.94313	50	0.87383
Vr1039204_seq1	467	6	0.201016	3	0.122856	3	0.122935
Vr1039267_seq1	452	3	0.103844	4	0.169244	0	0
Vr1039288_seq1	334	11	0.51528	6	0.343555	0	0
Vr10392_seq1	2215	233	1.64581	98	0.846144	221	1.90937
Vr1039394_seq1	396	6	0.237057	1	0.0482944	5	0.241627
Vr10393_seq1	1545	256	2.59244	130	1.60919	92	1.13954
Vr1039498_seq1	609	8	0.205527	6	0.18842	11	0.345658
Vr103950_seq1	1085	381	5.49404	79	1.39248	78	1.37574
Vr1039516_seq1	424	7	0.258303	4	0.180421	2	0.0902683
Vr103952_seq1	260	13	0.782288	16	1.1769	17	1.25126
Vr1039535_seq1	597	20	0.524146	5	0.160172	5	0.160275
Vr1039558_seq1	332	10	0.471258	4	0.230417	2	0.115282
Vr1039595_seq1	261	8	0.479564	2	0.146549	0	0
Vr10395_seq1	607	60	1.54653	26	0.819175	7	0.220689
Vr103964_seq1	529	72	2.12948	0	0	0	0
Vr1039650_seq1	268	11	0.642177	0	0	4	0.285625
Vr10396_seq1	670	174	4.06323	20	0.570883	34	0.971125
Vr1039718_seq1	295	2	0.106073	3	0.194487	4	0.259483
Vr1039751_seq1	338	3	0.138868	9	0.509234	0	0
Vr1039771_seq1	476	3	0.0986077	12	0.482132	7	0.281425
Vr1039773_seq1	223	2	0.140321	5	0.428802	6	0.514894
Vr10397_seq1	1459	190	2.03749	130	1.70404	153	2.00682
Vr103981_seq1	436	79	2.8349	30	1.31591	38	1.66789
Vr1039833_seq1	673	23	0.534699	2	0.0568338	4	0.113741
Vr1039868_seq1	223	3	0.210481	0	0	5	0.429078
Vr1039872_seq1	484	4	0.129304	1	0.0395136	2	0.079078
Vr1039882_seq1	291	0	0	2	0.13144	0	0
Vr1039904_seq1	277	5	0.282414	0	0	2	0.138172
Vr1039912_seq1	580	13	0.350681	0	0	3	0.0989839
Vr1039966_seq1	536	17	0.496227	6	0.214081	0	0
Vr10399_seq1	1113	108	1.51819	84	1.44336	129	2.21802
Vr103_seq1	423	18	0.665777	2	0.0904236	2	0.0904817
Vr1040002_seq1	670	9	0.210167	10	0.285442	0	0
Vr104000_seq1	694	120	2.70532	54	1.48808	45	1.24086
Vr1040029_seq1	655	14	0.334413	6	0.175187	2	0.0584332
Vr104004_seq1	518	43	1.29878	17	0.627641	31	1.14526
Vr10400_seq1	1168	176	2.35758	81	1.32628	83	1.3599
Vr1040113_seq1	549	26	0.740965	10	0.348353	2	0.0697154
Vr104011_seq1	313	53	2.64928	27	1.64972	12	0.733682
Vr1040132_seq1	338	12	0.555471	2	0.113163	4	0.226472
Vr1040148_seq1	349	8	0.358642	4	0.219193	5	0.274167
Vr1040149_seq1	330	2	0.0948228	3	0.17386	0	0
Vr1040152_seq1	509	13	0.399597	4	0.150291	0	0
Vr1040174_seq1	625	6	0.150199	4	0.122397	8	0.244952
Vr1040190_seq1	634	3	0.0740336	3	0.0904949	4	0.120737
Vr10401_seq1	745	158	3.31816	60	1.54023	46	1.18161
Vr1040254_seq1	231	5	0.338653	0	0	2	0.165687
Vr10402_seq1	484	42	1.35769	19	0.750758	20	0.79078
Vr1040309_seq1	477	6	0.196802	2	0.0801869	4	0.160477
Vr104032_seq1	1602	113	1.1036	119	1.42061	156	1.86352
Vr1040346_seq1	383	20	0.817011	0	0	0	0
Vr10403_seq1	974	506	8.12809	25	0.490877	84	1.65041
Vr1040421_seq1	718	8	0.174326	7	0.186451	4	0.106612
Vr1040437_seq1	330	2	0.0948228	4	0.231813	2	0.115981
Vr1040480_seq1	211	4	0.296602	0	0	4	0.362785
Vr1040482_seq1	363	11	0.474114	3	0.158054	2	0.105437
Vr10404_seq1	238	5	0.328692	10	0.803554	7	0.56285
Vr1040511_seq1	400	6	0.234686	2	0.0956229	3	0.143527
Vr1040579_seq1	240	5	0.325953	2	0.159372	0	0
Vr10405_seq1	1399	271	3.03074	232	3.17148	172	2.35278
Vr104061_seq1	556	99	2.78585	18	0.619141	41	1.41117
Vr1040655_seq1	227	7	0.482468	4	0.336997	1	0.0843035
Vr1040686_seq1	380	2	0.0823461	3	0.150984	2	0.10072
Vr1040715_seq1	421	5	0.185817	2	0.0908531	2	0.0909116
Vr1040734_seq1	345	9	0.40815	4	0.221734	2	0.110938
Vr1040781_seq1	449	8	0.278766	9	0.383343	0	0
Vr1040793_seq1	272	7	0.402648	0	0	0	0
Vr1040794_seq1	270	2	0.115895	1	0.0708318	2	0.141755
Vr1040869_seq1	213	0	0	2	0.179574	3	0.269534
Vr1040883_seq1	583	14	0.375713	3	0.0984112	6	0.196949
Vr10408_seq1	798	238	4.66628	74	1.77346	11	0.263792
Vr1040957_seq1	464	8	0.269754	10	0.412168	4	0.164973
Vr1040979_seq1	262	2	0.119433	4	0.291978	3	0.219125
Vr10409_seq2	505	99	3.06719	50	1.89352	31	1.17474
Vr1040_seq1	605	19	0.491354	2	0.0632218	8	0.25305
Vr1041058_seq1	421	0	0	2	0.0908531	1	0.0454558
Vr1041092_seq1	274	5	0.285507	0	0	4	0.279371
Vr10410_seq1	479	94	3.07036	13	0.519039	16	0.639228
Vr1041102_seq1	523	8	0.239323	2	0.0731342	3	0.109772
Vr1041153_seq1	609	8	0.205527	11	0.345436	0	0
Vr10411_seq2	848	97	1.78967	65	1.46592	55	1.24119
Vr1041223_seq1	252	2	0.124173	1	0.0758912	1	0.07594
Vr1041293_seq1	655	7	0.167207	5	0.145989	0	0
Vr10412_seq1	238	37	2.43232	19	1.52675	16	1.28651
Vr1041369_seq1	294	4	0.212867	0	0	2	0.130183
Vr1041439_seq1	362	5	0.216102	2	0.105661	2	0.105729
Vr1041451_seq1	376	3	0.124833	5	0.254316	8	0.407168
Vr1041455_seq1	220	8	0.568937	0	0	0	0
Vr1041506_seq1	214	1	0.073111	0	0	3	0.268274
Vr104152_seq1	465	98	3.29739	50	2.05641	96	3.95084
Vr1041541_seq1	862	12	0.217806	6	0.133118	3	0.0666017
Vr104157_seq1	704	133	2.9558	71	1.92876	37	1.00577
Vr1041625_seq1	305	3	0.153893	2	0.125407	2	0.125488
Vr1041635_seq1	308	0	0	0	0	3.5	0.217465
Vr10416_seq1	275	49	2.78779	10	0.695439	9	0.626298
Vr1041706_seq1	673	20	0.464956	1	0.0284169	10	0.284352
Vr104174_seq1	363	40	1.72405	23	1.21175	23	1.21253
Vr10417_seq1	241	8	0.519361	3	0.238065	8	0.635249
Vr1041821_seq1	322	2	0.0971786	1	0.0593931	2	0.118863
Vr10418_seq1	378	64	2.64902	30	1.51782	20	1.01253
Vr1041953_seq1	513	10	0.304986	0	0	0	0
Vr1041994_seq1	521	6	0.180182	8	0.29366	7	0.257117
Vr10419_seq2	1194	157	2.05727	124	1.98614	118	1.89125
Vr1041_seq1	596	10	0.262513	6	0.192529	2	0.0642177
Vr1042092_seq1	361	12	0.520081	6	0.31786	2	0.106022
Vr1042093_seq1	1008	10	0.155216	8	0.151782	6	0.11391
Vr10420_seq1	723	76	1.64464	49	1.29613	17	0.449968
Vr1042112_seq1	217	1	0.0721003	3	0.264395	0	0
Vr104213_seq1	2120	147	1.08487	257	2.3184	77	0.695066
Vr1042149_seq1	288	0	0	3	0.199214	4	0.26579
Vr1042176_seq1	387	13	0.525568	0	0	4	0.197797
Vr1042181_seq1	436	7	0.251193	2	0.0877274	1	0.0438919
Vr1042197_seq1	417	8	0.300158	2	0.0917246	4	0.183567
Vr10421_seq1	899	98	1.70554	60	1.27639	104	2.21383
Vr104222_seq1	210	3	0.223511	2	0.182139	10	0.91128
Vr104223_seq1	418	104	3.89273	25	1.14381	34	1.55659
Vr1042240_seq1	220	0	0	2	0.17386	3	0.260958
Vr1042309_seq1	477	27	0.885609	2	0.0801869	2	0.0802385
Vr1042312_seq1	1607	34	0.331024	27	0.321322	10	0.119085
Vr1042329_seq1	351	5	0.222874	5	0.27243	2	0.109042
Vr104236_seq1	235	12	0.798932	7	0.569668	7	0.570035
Vr1042386_seq1	825	20	0.379291	9	0.208632	0	0
Vr1042388_seq1	552	13	0.368469	7	0.242522	7	0.242678
Vr10423_seq2	1860	330	2.77586	105	1.07961	124	1.27579
Vr1042498_seq1	311	2	0.100616	10	0.614938	3	0.1846
Vr10424_seq1	260	32	1.92563	8	0.588449	10	0.736034
Vr1042524_seq1	294	4	0.212867	2	0.130099	7	0.45564
Vr1042549_seq1	252	7	0.434604	1	0.0758912	0	0
Vr1042585_seq1	227	1	0.0689241	0	0	0	0
Vr10425_seq1	703	133	2.96001	74	2.01311	51	1.38831
Vr104264_seq1	217	39	2.81191	13	1.14571	27	2.38109
Vr1042656_seq1	244	8	0.512976	2	0.156759	4	0.313719
Vr104265_seq1	442	67	2.37164	26	1.12498	27	1.169
Vr10426_seq1	483	6	0.194357	43	1.7026	315	12.4806
Vr1042732_seq1	654	8	0.191385	2	0.058485	2	0.0585226
Vr1042744_seq1	530	11	0.324723	3	0.108252	2	0.0722147
Vr10427_seq1	371	89	3.7533	23	1.18562	25	1.28955
Vr10428_seq1	563	83	2.30657	53	1.80036	35	1.18968
Vr1042962_seq1	236	4	0.265182	0	0	1	0.0810885
Vr104298_seq1	354	46	2.03306	12	0.648291	19	1.02712
Vr1042998_seq1	346	0	0	0	0	0	0
Vr1043011_seq1	470	7	0.233022	7	0.284834	1	0.0407168
Vr1043040_seq1	719	7	0.152323	4	0.106395	14	0.372624
Vr1043072_seq1	308	6	0.304788	0	0	4	0.248531
Vr10430_seq1	287	28	1.52642	34	2.26563	4	0.266716
Vr1043129_seq1	307	0	0	2	0.12459	1	0.0623351
Vr1043135_seq1	561	11	0.30678	4	0.136361	1	0.0341121
Vr104315_seq1	993	196	3.08819	99	1.90668	53	1.0214
Vr1043170_seq1	524	10	0.298583	6	0.218984	0	0
Vr1043185_seq1	552	0	0	10	0.34646	4	0.138673
Vr10431_seq1	826	136	2.57606	75	1.73649	48	1.11207
Vr1043212_seq1	238	2	0.131477	2	0.160711	0	0
Vr1043230_seq1	201	4	0.311358	5	0.475736	0	0
Vr1043267_seq1	207	4	0.302334	4	0.369557	0	0
Vr1043272_seq1	247	4	0.253373	0	0	0	0
Vr1043345_seq1	398	8	0.314488	4	0.192207	2	0.0961652
Vr10433_seq1	218	0	0	1	0.0877274	1	0.0877839
Vr10433_c1_seq1	1313	176	2.09722	137	1.99548	168	2.44859
Vr1043422_seq1	429	6	0.218822	0	0	0	0
Vr1043442_seq1	436	10	0.358848	2	0.0877274	3	0.131676
Vr1043446_seq1	309	4	0.202534	0	0	2	0.123863
Vr1043450_seq1	356	4	0.175795	2	0.107441	0	0
Vr1043486_seq1	409	4	0.153015	2	0.0935187	0	0
Vr104348_seq1	295	23	1.21984	17	1.10209	10	0.648708
Vr1043512_seq1	255	4	0.245424	0	0	0	0
Vr1043537_seq1	258	6	0.363855	0	0	5	0.37087
Vr104355_seq1	337	72	3.34271	17	0.964741	16	0.908576
Vr1043564_seq1	507	11	0.339454	5	0.188605	3	0.113236
Vr1043565_seq1	377	12	0.498008	2	0.101457	0	0
Vr10435_seq1	373	18	0.755023	4	0.205089	10	0.513053
Vr1043671_seq1	221	0	0	0	0	4	0.346369
Vr1043711_seq1	446	0	0	1	0.0428802	2	0.0858156
Vr1043733_seq1	794	17	0.334985	10	0.240864	8	0.192815
Vr104374_seq1	225	17	1.18212	18	1.52997	9	0.765475
Vr1043770_seq1	374	5	0.209168	2	0.10227	2	0.102336
Vr10437_seq1	716	59	1.28925	25	0.667758	51	1.3631
Vr1043815_seq1	231	2	0.135461	2	0.165581	4	0.331375
Vr1043874_seq1	440	21	0.746729	2	0.0869299	4	0.173972
Vr1043897_seq1	798	6	0.117637	2	0.0479313	8	0.191848
Vr10438_seq1	1885	186	1.54383	54	0.547866	257	2.60911
Vr1043918_seq1	320	0	0	6	0.358586	4	0.239211
Vr10439_seq1	1217	118	1.51701	79	1.24145	67	1.05355
Vr1043_seq2	679	11	0.253466	2	0.0563316	5	0.14092
Vr1044071_seq1	222	2	0.140953	1	0.0861468	4	0.344809
Vr1044091_seq1	280	6	0.335266	3	0.204906	3	0.205038
Vr104414_seq1	638	124	3.04087	38	1.13908	19	0.569907
Vr1044156_seq1	253	4	0.247364	3	0.226774	0	0
Vr10441_seq1	887	43	0.758475	19	0.409658	42	0.906143
Vr1044212_seq1	263	5	0.297448	3	0.218151	0	0
Vr1044231_seq1	270	11	0.63742	3	0.212495	2	0.141755
Vr104423_seq1	452	107	3.70375	30	1.26933	61	2.58263
Vr1044252_seq1	239	7	0.458244	0	0	1	0.0800706
Vr104429_seq1	827	54	1.02161	53.5	1.2372	30	0.694204
Vr10442_seq1	930	168	2.82633	63	1.29554	185	3.8068
Vr1044335_seq1	436	11	0.394732	1	0.0438637	2	0.0877839
Vr104435_seq1	723	151	3.26765	77.5	2.05001	51	1.3499
Vr1044369_seq1	366	6	0.256488	2	0.104506	2	0.104573
Vr104438_seq1	835	46	0.861922	64	1.46584	64	1.46678
Vr10443_seq1	898	242	4.21634	41	0.873171	150	3.19658
Vr1044403_seq1	239	1	0.0654634	1	0.0800192	0	0
Vr1044494_seq1	415	11	0.414707	5	0.230417	0	0
Vr1044521_seq1	552	12	0.340125	4	0.138584	8	0.277346
Vr1044572_seq1	484	4	0.129304	2	0.0790272	0	0
Vr1044593_seq1	440	6	0.213351	4	0.17386	2	0.0869858
Vr10445_seq2	899	160	2.78456	103	2.19114	64	1.36236
Vr1044664_seq1	327	4	0.191385	4	0.23394	4	0.23409
Vr10446_seq1	1648	363	3.44624	122	1.41578	103	1.19606
Vr104471_seq1	415	33	1.24412	43	1.98158	24	1.10671
Vr1044725_seq1	609	9	0.231218	2	0.0628065	3	0.0942704
Vr1044731_seq1	770	16	0.325107	14	0.34772	8	0.198825
Vr1044747_seq1	371	4	0.168687	0	0	0	0
Vr104475_seq1	267	2	0.117197	2	0.143255	15	1.07511
Vr1044764_seq1	473	5	0.165389	2	0.080865	0	0
Vr1044824_seq1	314	12	0.597927	4	0.243625	6	0.365673
Vr1044837_seq1	264	3	0.177793	2	0.144883	2	0.144976
Vr1044863_seq1	533	13	0.381604	6	0.215286	0	0
Vr10448_seq1	262	9	0.53745	2	0.145989	4	0.292166
Vr1044914_seq1	606	12	0.309817	0	0	0	0
Vr1044920_seq1	307	6	0.30578	0	0	0	0
Vr1044921_seq1	214	4	0.292444	2	0.178734	0	0
Vr1044928_seq1	490	7	0.223511	6	0.234179	0	0
Vr104496_seq1	740	89	1.88172	54	1.39558	56	1.4482
Vr10449_seq1	1100	83	1.18054	88	1.52997	54	0.939447
Vr1044_seq1	1039	21	0.316228	14	0.257694	8	0.147348
Vr104502_seq1	1535	96	0.978497	80	0.996721	92	1.14697
Vr1045046_seq1	654	13	0.311001	6	0.175455	2	0.0585226
Vr104507_seq1	411	29	1.10396	28	1.30289	21	0.977797
Vr1045091_seq1	230	3	0.204075	4	0.332601	2	0.166408
Vr10450_seq1	641	94	2.29439	66	1.96915	63	1.88085
Vr104519_seq1	1053	132	1.96129	142	2.579	69	1.25398
Vr1045226_seq1	412	4	0.151901	0	0	4	0.185795
Vr1045239_seq1	279	0	0	1	0.0685469	0	0
Vr1045245_seq1	393	16	0.636978	1	0.0486631	2	0.0973887
Vr1045248_seq1	528	6	0.177793	5	0.181104	11	0.398685
Vr10452_seq1	631	59	1.46292	63	1.90943	53	1.60738
Vr1045320_seq1	453	10	0.345381	8	0.337741	4	0.168979
Vr10453_seq2	606	107	2.76254	45	1.42014	38	1.2
Vr1045485_seq1	301	4	0.207917	0	0	0	0
Vr10454_seq1	382	65	2.66224	28	1.4018	16	0.801545
Vr1045558_seq1	304	1	0.0514663	0	0	4	0.251801
Vr1045569_seq1	273	7	0.401173	1	0.0700534	4	0.280394
Vr1045584_seq1	272	4	0.230085	2	0.140622	2	0.140712
Vr1045592_seq1	338	19	0.879495	4	0.226326	2	0.113236
Vr10455_seq1	1605	342	3.33386	169	2.01374	130	1.55003
Vr1045630_seq1	374	7	0.292835	0	0	0	0
Vr1045657_seq1	306	1	0.0511299	0	0	4	0.250155
Vr1045682_seq1	254	4	0.24639	2	0.150587	0	0
Vr10456_seq1	1813	476	4.10777	144	1.519	146.25	1.54372
Vr1045791_seq1	746	21	0.44043	2	0.0512723	3	0.076958
Vr1045895_seq1	308	4	0.203192	0	0	2	0.124265
Vr10458_seq1	774	46	0.929851	126	3.1133	62	1.53293
Vr1045900_seq1	255	0	0	11	0.824982	0	0
Vr1045914_seq1	1085	24	0.346081	10	0.176263	12	0.211652
Vr1045982_seq1	247	3	0.190029	4	0.30971	2	0.154955
Vr104598_seq1	526	75	2.23086	42	1.52706	70	2.54673
Vr10459_seq1	530	16	0.472325	2	0.0721682	0	0
Vr1046032_seq1	354	8	0.353577	1	0.0540242	0	0
Vr1046049_seq1	472	13	0.430921	10	0.405182	0	0
Vr1046057_seq1	317	4	0.197423	2	0.12066	1	0.0603687
Vr10460_seq1	708	169	3.73465	74	1.9989	70	1.89206
Vr104611_seq1	217	15	1.0815	13	1.14571	12	1.05826
Vr1046121_seq1	634	22	0.542913	6	0.18099	6	0.181106
Vr1046125_seq1	791	7	0.138458	0	0	7	0.169353
Vr1046162_seq1	316	4	0.198048	2	0.121042	0	0
Vr10461_seq1	808	25.5	0.493771	70	1.65683	113	2.67632
Vr1046202_seq1	626	6	0.149959	3	0.0916513	6	0.183421
Vr1046226_seq1	717	10	0.218211	10	0.266731	2	0.0533804
Vr1046244_seq1	387	2	0.0808566	0	0	2	0.0988986
Vr1046286_seq1	519	8	0.241168	3	0.110547	4	0.14749
Vr10462_seq1	1425	229	2.5143	130	1.7447	174	2.33671
Vr1046316_seq1	574	9	0.245317	2	0.0666362	6	0.200037
Vr1046317_seq1	977	25	0.400352	14	0.274047	15	0.293811
Vr1046396_seq1	296	5	0.264286	0	0	1	0.0646516
Vr1046472_seq1	424	4	0.147602	7	0.315736	2	0.0902683
Vr10464_seq1	493	87	2.76102	91	3.5301	126	4.89097
Vr1046523_seq1	205	6	0.457925	0	0	0	0
Vr1046561_seq1	205	0	0	0	0	0	0
Vr10465_seq1	208	17	1.27874	0	0	3	0.276013
Vr1046622_seq1	245	0	0	1	0.0780595	0	0
Vr10466_seq1	326	5	0.239966	4	0.234657	11	0.645723
Vr1046744_seq1	236	12	0.795547	1	0.0810364	3	0.243265
Vr1046770_seq1	498	4	0.125669	9	0.345625	0	0
Vr10467_seq1	580	106	2.8594	40	1.31894	41	1.35278
Vr1046841_seq1	1030	13	0.197471	6	0.111405	10	0.185795
Vr1046870_seq1	315	12	0.596029	4	0.242852	2	0.121504
Vr1046893_seq1	206	5	0.379751	4	0.371351	0	0
Vr10468_seq1	527	39	1.15785	66	2.39511	68	2.46928
Vr1046926_seq1	468	4	0.133724	4	0.163458	2	0.0817816
Vr1046_seq1	270	7	0.405631	3	0.212495	2	0.141755
Vr1047009_seq1	386	5	0.202665	2	0.0990911	2	0.0991548
Vr1047076_seq1	344	7	0.318373	0	0	4	0.222522
Vr1047112_seq1	385	6	0.24383	4	0.198697	2	0.0994124
Vr1047150_seq1	716	26	0.568142	2	0.0534206	7	0.187092
Vr10471_seq1	306	86	4.39717	14	0.874981	23	1.43839
Vr1047213_seq1	500	5	0.156458	0	0	0	0
Vr1047328_seq1	340	3	0.138051	0	0	4	0.22514
Vr1047394_seq1	942	19	0.315573	2	0.0406042	6	0.121891
Vr1047397_seq1	719	11	0.239365	11	0.292587	0	0
Vr10473_seq1	708	194	4.28712	49	1.32359	47	1.27039
Vr1047403_seq1	630	8	0.198676	2	0.060713	2	0.060752
Vr1047461_seq1	374	4	0.167334	4	0.204541	2	0.102336
Vr104747_seq1	260	20	1.20352	16	1.1769	14	1.03045
Vr10474_seq1	708	3	0.0662956	11	0.297133	3	0.0810885
Vr104750_seq1	534	78	2.28534	34	1.21767	40	1.43347
Vr104757_seq1	1253	70	0.874065	104	1.58736	165	2.52002
Vr1047596_seq1	218	0	0	0	0	0	0
Vr10475_seq1	594	100	2.63397	92	2.96206	69	2.22297
Vr1047624_seq1	413	6	0.227299	6	0.277839	4	0.185345
Vr1047649_seq1	446	6	0.210481	0	0	0	0
Vr1047663_seq1	474	6	0.198048	9	0.363125	0	0
Vr1047736_seq1	230	2	0.13605	1	0.0831504	0	0
Vr1047794_seq1	379	6	0.24769	3	0.151382	2	0.100986
Vr10477_seq1	572	116	3.17292	44	1.47112	93	3.11142
Vr104789_seq1	728	28	0.60176	21	0.551671	6	0.157722
Vr10478_seq1	578	133	3.60015	57	1.88599	87	2.88047
Vr1048075_seq1	204	5	0.383475	2	0.187496	0	0
Vr10480_seq1	735	63	1.34107	38	0.988754	63	1.6403
Vr1048107_seq1	423	0	0	1	0.0452118	2	0.0904817
Vr104812_seq1	1510	295	3.05662	105	1.32985	145	1.83765
Vr1048177_seq1	251	7	0.436336	1	0.0761936	2	0.152485
Vr10481_seq1	1907	374	3.06844	127	1.27363	135	1.35473
Vr1048247_seq1	251	3	0.187001	4	0.304774	0	0
Vr1048350_seq1	415	6	0.226204	4	0.184333	3	0.138339
Vr1048378_seq1	476	2	0.0657385	0	0	32	1.28651
Vr10483_seq1	899	85	1.4793	53	1.12748	74	1.57523
Vr1048451_seq1	266	6	0.352912	1	0.0718969	0	0
Vr10484_seq1	2825	470	2.60301	287	1.94292	187	1.26676
Vr1048548_seq1	278	4	0.225119	4	0.275174	0	0
Vr10485_seq1	1965	37	0.294602	99	0.963529	119	1.15893
Vr104869_seq1	1829	177	1.51411	94	0.982893	139	1.45436
Vr10486_seq1	734	199	4.24183	98	2.55342	54	1.40789
Vr104870_seq1	224	15	1.04771	4	0.34151	13	1.11062
Vr1048731_seq1	468	8	0.267449	5	0.204322	0	0
Vr1048740_seq1	354	6	0.265182	5	0.270121	2	0.108118
Vr10487_seq1	1025	237	3.61761	87	1.62326	50	0.933507
Vr104880_seq1	597	134	3.51178	67	2.14631	40	1.2822
Vr1048898_seq1	358	2	0.0874065	5	0.267103	1	0.053455
Vr10488_seq1	588	113	3.00675	3	0.0975744	82	2.66875
Vr1048913_seq1	763	26	0.533145	2	0.05013	1	0.0250811
Vr1048933_seq1	467	4	0.134011	8	0.327616	2	0.0819567
Vr10489_seq1	1331	61	0.717048	468	6.7245	152	2.18543
Vr1049045_seq1	385	11	0.447022	3	0.149023	2	0.0994124
Vr104909_seq1	621	76	1.91478	40	1.23186	32	0.98612
Vr10490_seq1	688	114	2.59247	54	1.50106	63	1.75236
Vr1049106_seq1	253	12	0.742091	2	0.151182	0	0
Vr1049141_seq1	717	15	0.327317	10	0.266731	4	0.106761
Vr1049173_seq1	290	2	0.107902	6	0.395681	0	0
Vr10491_seq1	632	39	0.965482	37	1.11964	20	0.605598
Vr1049213_seq1	317	3	0.148067	2	0.12066	2	0.120737
Vr1049284_seq1	283	5	0.276427	2	0.135156	0	0
Vr10492_seq1	480	55	1.79274	45	1.79293	68	2.71106
Vr1049400_seq1	514	15	0.456588	2	0.0744147	2	0.0744626
Vr104944_seq1	234	17	1.13666	8	0.653832	20	1.63563
Vr1049460_seq1	574	21	0.572406	3	0.0999543	9	0.300056
Vr10494_seq1	317	16	0.789691	3	0.18099	5	0.301844
Vr1049500_seq1	317	0	0	7	0.422309	2	0.120737
Vr104950_seq1	372	33	1.38793	23	1.18243	30	1.5433
Vr1049522_seq1	350	8	0.357617	5	0.273208	4	0.218707
Vr1049541_seq1	374	7	0.292835	7	0.357947	2	0.102336
Vr1049555_seq1	481	5	0.162638	1	0.03976	4	0.159142
Vr1049573_seq1	429	3	0.109411	4	0.178318	3	0.133824
Vr10495_seq1	2059	4	0.0303949	226	2.09915	78	0.724952
Vr10496_seq1	547	102	2.91749	50	1.74813	50	1.74926
Vr1049744_seq1	301	3	0.155938	1	0.0635368	2	0.127155
Vr1049795_seq1	259	10	0.604083	2	0.14768	2	0.147775
Vr10497_seq1	383	13	0.531057	5	0.249668	51	2.54825
Vr104980_seq1	1068	299	4.38023	103	1.84441	56	1.00343
Vr1049871_seq1	246	2	0.127201	0	0	2	0.155584
Vr1049895_seq1	563	6	0.16674	12	0.407629	3	0.101973
Vr10498_seq1	559	77	2.15514	94	3.21594	172	5.88827
Vr1049910_seq1	243	8	0.515087	1	0.078702	0	0
Vr104991_seq1	226	23	1.59227	10	0.84622	15	1.27015
Vr10499_seq1	774	28	0.565997	50	1.23544	40	0.988986
Vr1049_seq1	335	5	0.233519	6	0.34253	4	0.2285
Vr105000_seq1	522	27	0.809263	7	0.25646	54	1.97968
Vr1050010_seq1	526	8	0.237958	6	0.218151	2	0.0727638
Vr1050087_seq1	420	6	0.223511	0	0	2	0.091128
Vr10500_seq1	742	202	4.25936	92	2.37124	96	2.47593
Vr105012_seq1	287	119	6.48727	9	0.599726	8	0.533432
Vr1050270_seq1	255	4	0.245424	0	0	3	0.22514
Vr105034_seq1	1561	140	1.40321	159.5	1.95411	92	1.12786
Vr1050367_seq1	468	4	0.133724	6	0.245187	2	0.0817816
Vr1050386_seq1	379	12	0.49538	2	0.100921	4	0.201972
Vr1050415_seq1	590	2	0.0530365	6	0.194487	3	0.0973062
Vr105047_seq1	1440	277	3.00964	104	1.38122	130	1.72764
Vr10504_seq1	630	96	2.38412	48	1.45711	54	1.6403
Vr1050530_seq1	402	2	0.0778396	0	0	8	0.380834
Vr1050575_seq1	990	14	0.221253	9	0.17386	6	0.115981
Vr10505_seq2	535	4	0.116978	174	6.21996	22	0.786937
Vr1050636_seq1	210	5	0.372518	0	0	0	0
Vr1050659_seq1	490	15	0.478952	3	0.117089	4	0.156219
Vr1050682_seq1	255	0	0	0	0	0	0
Vr10506_seq1	925	199	3.36595	32	0.661607	138	2.85502
Vr1050713_seq1	745	10	0.21001	10	0.256706	12	0.308245
Vr105076_seq1	396	74	2.9237	25	1.20736	28	1.35311
Vr10507_seq1	435	23	0.827247	18	0.791362	23	1.01184
Vr1050802_seq1	543	9	0.259322	6	0.211321	3	0.105729
Vr1050826_seq1	202	1	0.0774543	0	0	1	0.094737
Vr1050832_seq1	255	4	0.245424	0	0	4	0.300186
Vr1050869_seq1	564	13	0.360629	3	0.101726	8	0.271445
Vr105086_seq1	243	8	0.515087	6	0.472212	4	0.31501
Vr10508_seq1	1691	132	1.22131	112	1.26668	90	1.01852
Vr1050928_seq1	543	3	0.0864407	23	0.810065	2	0.0704858
Vr1050944_seq1	384	3	0.122233	5	0.249018	4	0.199343
Vr1050951_seq1	595	8	0.210363	13	0.417848	0	0
Vr1050983_seq1	353	6	0.265934	6	0.325064	0	0
Vr1050995_seq1	459	6	0.20452	3	0.124997	0	0
Vr10509_seq1	662	4	0.0945363	25	0.722227	41	1.18521
Vr1050_seq2	1428	36	0.394431	11	0.147318	18	0.241221
Vr10510_seq2	513	156	4.75778	16	0.596478	27	1.0072
Vr1051112_seq1	293	0	0	6	0.39163	2	0.130627
Vr1051150_seq1	1363	12	0.137747	1	0.0140312	2	0.0280805
Vr10511_seq1	1208	301	3.89849	71	1.12404	97	1.53665
Vr10512_seq2	809	94	1.81793	73	1.7257	73	1.72681
Vr105130_seq1	347	9	0.405798	28	1.54319	25	1.37874
Vr1051345_seq1	386	7	0.283731	1	0.0495455	1	0.0495774
Vr1051536_seq1	230	7	0.476175	3	0.249451	4	0.332815
Vr105155_seq1	354	38	1.67949	7	0.37817	10	0.54059
Vr10515_seq1	271	37	2.13614	3	0.211711	15	1.05924
Vr10516_seq1	1389	832	9.37169	39	0.536975	63	0.86798
Vr1051724_seq1	492	2	0.0636007	4	0.155484	8	0.311169
Vr1051790_seq1	322	10	0.485893	2	0.118786	6	0.356588
Vr1051824_seq1	270	4	0.231789	5	0.354159	2	0.141755
Vr10518_seq1	331	48	2.26887	13	0.751116	24	1.38757
Vr105191_seq1	610	71	1.82106	69	2.16327	21	0.658811
Vr105193_seq1	248	43	2.71277	28	2.15923	13	1.00314
Vr105194_seq1	1956	290	2.31967	96	0.93863	196	1.9176
Vr1051954_seq1	223	2	0.140321	1	0.0857605	3	0.257447
Vr1051_seq1	866	14	0.252934	6	0.132503	6	0.132588
Vr1052002_seq1	273	11	0.630415	1	0.0700534	2	0.140197
Vr1052057_seq1	272	4	0.230085	0	0	0	0
Vr1052095_seq1	304	3	0.154399	2	0.12582	1	0.0629503
Vr1052096_seq1	484	16	0.517215	6	0.237082	0	0
Vr1052122_seq1	389	12	0.482646	0	0	0	0
Vr1052151_seq1	746	2	0.0419457	7	0.179453	5	0.128263
Vr1052171_seq1	354	10	0.441971	5	0.270121	0	0
Vr10521_seq1	1059	64	0.945542	61	1.1016	30	0.542121
Vr1052298_seq1	268	3	0.175139	0	0	1	0.0714063
Vr10522_seq1	539	109	3.16398	64	2.27082	19	0.674584
Vr1052304_seq1	680	11	0.253093	7	0.196871	4	0.11257
Vr1052348_seq1	593	9	0.237457	0	0	4	0.129085
Vr1052393_seq1	309	5	0.253168	2	0.123784	3	0.185795
Vr105242_seq1	434	156	5.62382	15	0.660988	54	2.38109
Vr1052448_seq1	455	10	0.343863	5	0.21016	4	0.168236
Vr1052535_seq1	388	1	0.0403241	2	0.0985803	0	0
Vr1052546_seq1	943	14	0.232281	16	0.324489	13	0.263817
Vr1052571_seq1	229	4	0.273288	1	0.0835135	0	0
Vr10525_seq1	1507	199	2.06603	92	1.16753	124	1.57463
Vr1052604_seq1	234	2	0.133724	0	0	2	0.163563
Vr1052631_seq1	221	1	0.0707953	2	0.173073	1	0.0865922
Vr1052663_seq1	285	7	0.384282	0	0	1	0.067147
Vr105267_seq1	653	185	4.43257	37	1.08363	24	0.703346
Vr1052694_seq1	562	14	0.389752	8	0.272236	5	0.170257
Vr10526_seq1	3099	505	2.54957	188	1.16019	151	0.932452
Vr1052731_seq1	254	2	0.123195	6	0.451762	0	0
Vr1052747_seq1	334	6	0.281062	2	0.114518	2	0.114592
Vr1052779_seq1	514	10	0.304392	2	0.0744147	8	0.29785
Vr1052781_seq1	305	4	0.20519	7	0.438925	4	0.250976
Vr10527_seq1	556	73	2.05421	11	0.378364	39	1.34234
Vr1052804_seq1	310	4	0.201881	2	0.123384	1	0.0617319
Vr1052871_seq1	599	2	0.0522396	2	0.063855	4	0.127792
Vr105289_seq1	253	43	2.65916	25	1.88978	20	1.5128
Vr10528_seq1	904	72	1.24612	80	1.69244	70	1.48184
Vr1052937_seq1	425	7	0.257695	1	0.044999	2	0.0900559
Vr10529_seq1	1372	152	1.73335	60	0.836352	66	0.920579
Vr1052_seq1	220	2	0.142234	1	0.0869299	12	1.04383
Vr105309_seq1	359	8	0.348652	9	0.479446	45	2.39877
Vr10530_seq1	279	35	1.96273	13	0.89111	13	0.891683
Vr1053155_seq1	201	2	0.155679	0	0	0	0
Vr1053157_seq1	686	11	0.25088	2	0.0557568	2	0.0557927
Vr1053184_seq1	398	13	0.511042	1	0.0480517	4	0.19233
Vr1053199_seq1	369	2	0.0848009	4	0.207313	1	0.0518615
Vr10531_seq1	924	90	1.52394	40	0.827904	175	3.62441
Vr1053252_seq1	251	5	0.311669	2	0.152387	0	0
Vr10532_seq1	319	21	1.02997	13	0.779372	14	0.839863
Vr1053328_seq1	538	6	0.174488	6	0.213285	4	0.142282
Vr1053331_seq1	216	2	0.144868	0	0	2	0.177193
Vr10533_seq1	928	94	1.58481	60	1.2365	19	0.391811
Vr1053404_seq1	415	3	0.113102	4	0.184333	2	0.0922259
Vr10534_seq1	514	35	1.06537	33	1.22784	23	0.85632
Vr1053504_seq1	240	2	0.130381	4	0.318743	0	0
Vr1053530_seq1	543	6	0.172881	2	0.0704404	0	0
Vr1053552_seq1	441	0	0	2	0.0867328	5	0.216971
Vr1053589_seq1	203	4	0.308291	0	0	2	0.188541
Vr10535_seq1	370	75	3.17144	65.3333	3.37695	30	1.55164
Vr1053677_seq1	244	0	0	1	0.0783794	5	0.392149
Vr1053722_seq1	434	0	0	4	0.176263	7	0.308659
Vr1053773_seq1	402	6	0.233519	6	0.285442	0	0
Vr10537_seq2	3890	380	1.52838	306	1.5044	171	0.841236
Vr1053812_seq1	326	2	0.0959863	4	0.234657	13	0.763127
Vr1053870_seq1	576	2	0.0543256	0	0	0	0
Vr1053886_seq1	526	6	0.178469	8	0.290868	2	0.0727638
Vr10538_seq1	248	42	2.64969	13	1.0025	9	0.694484
Vr1053944_seq1	313	2	0.0999729	10	0.611009	3	0.183421
Vr1053977_seq1	224	0	0	7	0.597643	1	0.0854325
Vr10539_seq1	866	372	6.72081	41	0.905436	112	2.47498
Vr1053_seq1	496	12	0.378526	4	0.15423	4	0.15433
Vr1054010_seq1	266	0	0	0	0	0	0
Vr10540_seq1	740	56	1.184	68	1.75739	53	1.37061
Vr1054128_seq1	323	3	0.145317	6	0.355255	5	0.296237
Vr105412_seq1	899	111	1.93179	76	1.61676	55	1.17078
Vr1054158_seq1	393	0	0	4	0.194652	5	0.243472
Vr105419_seq1	341	22	1.0094	26	1.45818	12	0.673439
Vr10541_seq1	445	94	3.30495	34	1.4612	36	1.54815
Vr1054249_seq1	325	11	0.529549	1	0.0588449	0	0
Vr105428_seq1	230	30	2.04075	18	1.49671	7	0.582427
Vr1054292_seq1	416	4	0.15044	10	0.459726	2	0.0920043
Vr1054304_seq1	487	16	0.514029	2	0.0785404	4	0.157182
Vr105430_seq1	470	85	2.82955	32	1.3021	28	1.14007
Vr1054360_seq1	226	6	0.415374	0	0	1	0.0846765
Vr1054474_seq1	211	6	0.444903	0	0	3	0.272088
Vr1054490_seq1	589	5	0.132816	11	0.357165	5	0.162452
Vr10544_seq1	855	23	0.42088	42	0.939453	69	1.54438
Vr1054521_seq1	427	7	0.256488	2	0.0895765	2	0.0896341
Vr1054530_seq1	216	6	0.434604	2	0.177079	0	0
Vr1054540_seq1	407	0	0	0	0	24	1.12846
Vr10545_seq1	1958	530	4.23506	142	1.38697	84	0.82099
Vr1054636_seq1	362	9	0.388983	2	0.105661	5	0.264322
Vr1054692_seq1	244	2	0.128244	1	0.0783794	1	0.0784299
Vr10546_seq1	752	55	1.1443	43	1.09356	40	1.01792
Vr1054739_seq1	895	13	0.227257	7	0.149578	6	0.128292
Vr1054787_seq1	303	8	0.413089	4	0.25247	4	0.252632
Vr10547_seq1	583	87	2.33479	50	1.64019	45	1.47712
Vr1054857_seq1	286	4	0.218822	7	0.468084	2	0.133824
Vr1054890_seq1	298	6	0.315015	2	0.128353	0	0
Vr10548_seq2	696	130	2.92234	88	2.41805	79	2.17215
Vr1054914_seq1	515	1	0.0303801	4	0.14854	3	0.111477
Vr1054964_seq1	432	10	0.36217	2	0.0885397	6	0.26579
Vr10549_seq1	1858	180	1.51574	122	1.25576	273	2.81182
Vr1055002_seq1	209	3	0.22458	0	0	3	0.274692
Vr1055004_seq1	280	1	0.0558777	1	0.0683021	2	0.136692
Vr1055008_seq1	1299	24	0.289067	14	0.206116	5	0.0736601
Vr1055020_seq1	376	4	0.166444	0	0	1	0.050896
Vr10550_seq1	886	136	2.40161	76	1.64048	56	1.20955
Vr1055117_seq1	246	6	0.381604	0	0	0	0
Vr1055118_seq1	321	5	0.243703	4	0.238313	0	0
Vr1055146_seq1	457	8	0.273886	10	0.418481	2	0.08375
Vr1055152_seq1	254	6	0.369585	0	0	1	0.0753421
Vr1055157_seq1	870	12	0.215804	9	0.19784	4	0.0879857
Vr10551_seq1	913	166	2.84468	41	0.858826	68	1.42531
Vr1055247_seq1	348	8	0.359673	2	0.109911	4	0.219964
Vr10552_seq1	4462	336	1.17817	272	1.16582	230	0.986437
Vr1055356_seq1	700	6	0.134107	17	0.464454	4	0.109354
Vr1055367_seq1	321	4	0.194963	5	0.297891	0	0
Vr10553_seq1	506	135	4.17426	64	2.41892	48	1.81536
Vr1055419_seq1	350	17	0.759937	4	0.218567	0	0
Vr1055489_seq1	418	6	0.22458	2	0.0915052	4	0.183128
Vr1055498_seq1	283	5	0.276427	2	0.135156	5	0.338107
Vr10554_seq1	207	16	1.20933	13	1.20106	6	0.554692
Vr105555_seq1	584	45	1.20558	34	1.11342	128	4.19439
Vr10555_seq1	322	35	1.70063	22	1.30665	19	1.1292
Vr1055617_seq1	493	17	0.539509	3	0.116377	0	0
Vr105567_seq1	1196	218	2.85182	80	1.27924	74	1.18405
Vr10556_seq1	1102	56	0.795066	75	1.30158	62	1.07667
Vr1055707_seq1	306	4	0.20452	3	0.187496	0	0
Vr1055773_seq1	1167	23	0.308357	4	0.0655513	7	0.114789
Vr1055786_seq1	262	6	0.3583	2	0.145989	4	0.292166
Vr10557_seq1	1116	12	0.168234	2	0.0342734	504	8.64246
Vr1055874_seq1	557	13	0.365161	6	0.20601	0	0
Vr10558_seq1	1161	212	2.85693	79	1.30133	45	0.74174
Vr1055908_seq1	357	1	0.0438257	0	0	2	0.107209
Vr1055942_seq1	507	0	0	5	0.188605	2	0.0754907
Vr10559_seq1	545	67	1.92342	80	2.80728	54	1.89613
Vr1056057_seq1	262	10	0.597166	4	0.291978	0	0
Vr1056064_seq1	278	4	0.225119	4	0.275174	2	0.137675
Vr10560_seq1	355	48	2.11548	39	2.10101	32	1.72501
Vr1056166_seq1	429	4	0.145881	0	0	4	0.178432
Vr105619_seq1	397	65	2.56165	14	0.674418	26	1.2533
Vr10561_seq1	2397	175	1.14226	121	0.965404	179	1.42908
Vr1056230_seq1	264	4	0.237057	3	0.217325	0	0
Vr1056238_seq1	679	3	0.0691271	8	0.225326	3	0.0845518
Vr105625_seq1	416	16	0.60176	6	0.275835	18	0.828038
Vr1056336_seq1	336	6	0.279389	2	0.113837	2	0.11391
Vr1056365_seq1	279	1	0.056078	2	0.137094	0	0
Vr1056393_seq1	245	2	0.12772	0	0	2	0.156219
Vr10563_seq1	796	116	2.28004	51	1.22532	46	1.1059
Vr1056406_seq1	383	4	0.163402	4	0.199735	2	0.0999315
Vr1056431_seq1	276	5	0.283438	1	0.069292	0	0
Vr105643_seq1	276	20	1.13375	29	2.00947	9	0.624029
Vr1056449_seq1	550	6	0.170681	2	0.0695439	1	0.0347943
Vr1056566_seq1	567	8	0.220751	6	0.202377	4	0.135004
Vr1056573_seq1	493	7	0.222151	2	0.0775845	1	0.0388172
Vr10565_seq1	1100	198	2.81624	72	1.25179	70	1.2178
Vr1056621_seq1	416	4	0.15044	0	0	2	0.0920043
Vr1056638_seq1	591	14	0.370627	3	0.0970791	4	0.129522
Vr10566_seq1	605	55	1.42234	51	1.61215	37	1.17035
Vr1056757_seq1	960	30	0.48893	9	0.179293	12	0.239211
Vr1056783_seq1	410	4	0.152642	4	0.186581	8	0.373403
Vr1056803_seq1	714	17	0.372518	8	0.214281	3	0.0804071
Vr1056808_seq1	294	0	0	4	0.260198	27	1.75747
Vr1056865_seq1	399	11	0.431337	0	0	2	0.0959242
Vr1056893_seq1	289	1	0.0541376	2	0.13235	5	0.331088
Vr10568_seq2	336	29	1.35038	22	1.2522	47	2.67689
Vr1056929_seq1	271	13	0.750535	3	0.211711	1	0.0706158
Vr1056935_seq1	416	7	0.26327	4	0.18389	7	0.322015
Vr10569_seq1	684	24	0.548974	118	3.29927	85	2.37812
Vr1057013_seq1	580	14	0.377656	6	0.19784	2	0.0659893
Vr105702_seq1	845	185	3.4254	48	1.08637	52	1.17765
Vr10570_seq1	1403	271	3.0221	66	0.89966	130	1.7732
Vr105713_seq1	403	41	1.59175	39	1.85077	18	0.854749
Vr1057184_seq1	624	0	0	0	0	3	0.0920043
Vr105718_seq1	215	5	0.363855	10	0.889515	0	0
Vr1057193_seq1	257	4	0.243514	0	0	2	0.148925
Vr10571_seq1	451	88	3.05283	40	1.69619	35	1.48512
Vr1057255_seq1	217	1	0.0721003	0	0	0	0
Vr1057259_seq1	832	10	0.18805	1	0.0229863	2	0.0460021
Vr1057327_seq1	424	41	1.51292	2	0.0902103	2	0.0902683
Vr1057371_seq1	356	7	0.307641	2	0.107441	0	0
Vr1057438_seq1	449	6	0.209075	3	0.127781	7	0.298348
Vr10574_seq1	432	16	0.579473	36	1.59372	16	0.708773
Vr1057510_seq1	237	10	0.660159	0	0	2	0.161493
Vr1057526_seq1	645	14	0.339598	7	0.207554	10	0.296696
Vr10575_seq1	456	75	2.57332	29	1.21626	62	2.60194
Vr10576_seq1	616	38	0.965161	52	1.61441	49	1.52225
Vr1057767_seq1	412	4	0.151901	0	0	3	0.139346
Vr105776_seq1	582	8	0.215062	17	0.558622	11	0.361694
Vr10577_seq1	639	61	1.49357	41	1.22709	74	2.21616
Vr105787_seq1	553	96	2.71608	45	1.55625	29	1.00356
Vr10578_seq1	769	101	2.0549	30	0.746082	76	1.89129
Vr1057983_seq1	630	13	0.322849	0	0	5	0.15188
Vr10579_seq1	210	46	3.42717	5	0.455347	15	1.36692
Vr1057_seq2	716	25	0.546291	10	0.267103	19	0.507822
Vr1058019_seq1	1035	7	0.105817	8	0.147823	4	0.073959
Vr1058022_seq1	475	3	0.0988153	3	0.120787	8	0.322305
Vr105803_seq1	1737	97	0.873713	206	2.26809	157	1.7297
Vr105805_seq1	224	8	0.558777	14	1.19529	11	0.939758
Vr1058176_seq1	760	14	0.288211	6	0.150984	3	0.0755403
Vr1058209_seq1	497	10	0.314804	6	0.23088	5	0.192524
Vr1058325_seq1	366	0	0	0	0	0	0
Vr1058339_seq1	278	6	0.337678	0	0	0	0
Vr105835_seq1	853	41	0.752024	44	0.986497	83	1.86209
Vr1058388_seq1	268	5	0.291899	0	0	3	0.214219
Vr105840_seq1	330	26	1.2327	13	0.753393	34	1.97168
Vr105844_seq1	354	37	1.63529	17	0.918412	11	0.594649
Vr1058508_seq1	326	10	0.479931	0	0	1	0.0587021
Vr105858_seq1	478	74	2.42215	44	1.76042	40	1.60141
Vr10585_seq1	450	68	2.36425	54	2.29495	43	1.82864
Vr1058606_seq1	346	2	0.0904379	0	0	0	0
Vr10586_seq1	1307	72	0.861893	332	4.85797	120	1.75702
Vr105876_seq1	515	40	1.2152	52	1.93103	48	1.78363
Vr1058831_seq1	349	3	0.134491	7	0.383588	5	0.274167
Vr10588_seq1	506	53	1.63879	42	1.58742	12	0.453839
Vr105897_seq1	910	143	2.45862	34	0.714545	78	1.6403
Vr1058_seq1	757	27	0.558039	12	0.303164	15	0.379198
Vr1059045_seq1	236	2	0.132591	2	0.162073	0	0
Vr1059136_seq1	629	2	0.049748	4	0.121619	6	0.182546
Vr1059175_seq1	538	3	0.087244	4	0.14219	4	0.142282
Vr1059194_seq1	232	2	0.134877	4	0.329734	1	0.0824866
Vr10591_seq1	1131	158	2.1857	51	0.862382	163	2.75801
Vr105920_seq1	708	222	4.90587	46	1.24256	36	0.973062
Vr1059211_seq1	618	13	0.329118	9	0.278513	2	0.0619317
Vr1059215_seq1	563	6	0.16674	1	0.0339691	2	0.0679818
Vr1059233_seq1	472	14	0.464069	0	0	10	0.405442
Vr10592_seq1	231	13	0.880497	19	1.57302	20	1.65687
Vr1059337_seq1	527	7	0.207818	3	0.108869	4	0.145251
Vr10593_seq2	518	105	3.17144	33	1.21836	26	0.960539
Vr1059438_seq1	344	6	0.272891	0	0	2	0.111261
Vr1059506_seq1	676	12	0.277735	16	0.452653	10	0.28309
Vr105951_seq1	209	35	2.6201	0	0	13	1.19033
Vr10595_seq1	1669	171	1.60301	98	1.12295	79	0.90582
Vr1059633_seq1	426	14	0.51418	4	0.179574	4	0.179689
Vr1059732_seq1	278	6	0.337678	4	0.275174	0	0
Vr1059807_seq1	617	12	0.304294	2	0.0619922	2	0.062032
Vr1059824_seq1	489	11	0.35195	0	0	0	0
Vr105993_seq1	283	28	1.54799	19	1.28398	10	0.676215
Vr1059958_seq1	334	8	0.374749	3	0.171778	1	0.0572961
Vr105999_seq1	373	81	3.3976	39	1.99962	25	1.28263
Vr1060050_seq1	1467	20	0.213303	12	0.156438	8	0.104359
Vr10600_seq1	822	169	3.21671	43	1.00043	48	1.11748
Vr106013_seq1	415	71	2.67674	34	1.56683	37	1.70618
Vr106018_seq1	291	9	0.483889	0	0	3	0.197287
Vr1060199_seq1	326	5	0.239966	1	0.0586644	0	0
Vr1060263_seq1	204	4	0.30678	2	0.187496	0	0
Vr1060286_seq1	1162	24	0.323148	12	0.1975	8	0.131751
Vr106030_seq1	1209	153	1.97998	94	1.48694	76	1.20298
Vr106031_seq1	411	42	1.59884	30	1.39595	19	0.884673
Vr1060330_seq1	640	12	0.293358	9	0.268939	0	0
Vr1060356_seq1	276	6	0.340125	0	0	0	0
Vr1060360_seq1	251	2	0.124667	0	0	0	0
Vr10603_seq1	662	27	0.63812	14	0.404447	15	0.433615
Vr1060413_seq1	281	8	0.445431	2	0.136118	0	0
Vr1060422_seq1	495	14	0.442506	2	0.077271	2	0.0773207
Vr1060549_seq1	347	0	0	8	0.440913	8	0.441196
Vr1060567_seq1	413	5	0.189416	4	0.185226	4	0.185345
Vr10605_seq1	923	245	4.15299	33	0.683761	107	2.21847
Vr1060690_seq1	283	7	0.386998	3	0.202734	1	0.0676215
Vr10606_seq1	770	140	2.84468	60	1.49023	83	2.06281
Vr10607_seq1	243	45	2.89736	13	1.02313	14	1.10254
Vr106081_seq1	440	88	3.12915	44	1.91246	20	0.869858
Vr1060852_seq1	499	6	0.188125	6	0.229955	0	0
Vr1060883_seq1	723	8	0.17312	2	0.0529034	6	0.158812
Vr1060898_seq1	277	2	0.112966	25	1.72605	0	0
Vr10608_seq1	405	72	2.78147	34	1.60552	9	0.425264
Vr1060915_seq1	324	4	0.193158	2	0.118053	2	0.118129
Vr106091_seq1	899	60	1.04421	71	1.5104	113	2.40541
Vr10609_seq1	2615	394	2.35733	191	1.39686	136	0.995264
Vr1060_seq2	670	20	0.467038	11	0.313986	4	0.11425
Vr1061038_seq1	208	6	0.45132	1	0.0919451	2	0.184009
Vr1061051_seq1	763	10	0.205056	2	0.05013	0	0
Vr1061085_seq1	450	5	0.173842	10	0.424991	2	0.0850528
Vr10610_seq1	3167	397	1.96128	212	1.28021	121	0.731153
Vr1061138_seq1	385	14	0.568937	4	0.198697	2	0.0994124
Vr1061169_seq1	240	0	0	0	0	3	0.239211
Vr1061180_seq1	492	5	0.159002	2	0.0777422	4	0.155584
Vr1061190_seq1	279	2	0.112156	6	0.411281	6	0.411546
Vr10611_seq1	1045	106	1.58703	41	0.750342	71	1.30021
Vr1061262_seq1	274	4	0.228405	2	0.139595	2	0.139685
Vr1061276_seq1	500	2	0.062583	8	0.305993	6	0.229643
Vr1061337_seq1	448	2	0.0698471	3	0.128066	0	0
Vr1061453_seq1	1147	25	0.341015	11	0.183409	6	0.100106
Vr106145_seq1	310	30	1.51411	32	1.97415	9	0.555587
Vr10614_seq1	217	3	0.216301	0	0	6	0.52913
Vr10615_seq2	1065	90	1.32218	46	0.826038	59	1.06017
Vr10616_seq1	2141	177	1.29346	155	1.38454	231	2.06475
Vr1061761_seq1	396	5	0.197547	5	0.241472	2	0.0966509
Vr106177_seq1	664	79	1.86147	59	1.69932	30	0.864618
Vr106182_seq1	656	93	2.21807	53	1.54513	63	1.83784
Vr10618_seq2	964	154	2.49943	77	1.52759	71	1.40946
Vr1061972_seq1	448	12	0.419083	0	0	4	0.170865
Vr1061989_seq1	204	4	0.30678	1	0.0937479	0	0
Vr10619_seq1	417	86	3.2267	22	1.00897	41	1.88156
Vr1062061_seq1	1130	26	0.359991	2	0.0338488	6	0.101612
Vr10620_seq1	343	64	2.91933	24	1.33816	36	2.00854
Vr1062122_seq1	480	2	0.0651907	2	0.0796858	4	0.159474
Vr1062124_seq1	334	3	0.140531	3	0.171778	4	0.229184
Vr1062134_seq1	271	6	0.346401	0	0	4	0.282463
Vr1062175_seq1	257	2	0.121757	6	0.446488	0	0
Vr10621_seq1	895	127	2.22012	28	0.598311	81	1.73194
Vr1062254_seq1	433	2	0.0722668	4	0.17667	0	0
Vr1062263_seq1	442	0	0	0	0	0	0
Vr1062293_seq1	398	10	0.39311	3	0.144155	4	0.19233
Vr10622_seq1	635	409	10.0773	26	0.783054	37	1.11506
Vr1062301_seq1	904	4	0.069229	0	0	16	0.338706
Vr10623_seq1	1440	246	2.67282	181	2.40385	40	0.53158
Vr1062495_seq1	252	0	0	1	0.0758912	6	0.45564
Vr1062496_seq1	251	1	0.0623337	1	0.0761936	0	0
Vr10624_seq1	1028	90	1.36977	128	2.38127	118	2.19665
Vr10626_seq1	1227	190	2.42273	80	1.24692	96	1.49726
Vr106271_seq1	1329	237	2.7901	121	1.74121	97	1.39675
Vr10627_seq1	1413	205	2.26991	80	1.08278	145	1.9638
Vr10628_seq1	1244	181	2.27643	118	1.81407	87	1.33835
Vr1062929_seq1	263	9	0.535406	2	0.145434	0	0
Vr106298_seq1	894	105	1.83759	45	0.962647	81	1.73388
Vr1063047_seq1	339	2	0.0923054	8	0.451318	0	0
Vr1063090_seq1	231	5	0.338653	0	0	0	0
Vr10630_seq1	714	286	6.26707	26	0.696413	73	1.95657
Vr1063189_seq1	337	2	0.0928532	3	0.170248	0	0
Vr1063277_seq1	340	10	0.460169	4	0.224995	0	0
Vr10632_seq1	2464	74	0.469881	255	1.97921	177	1.37469
Vr10634_seq1	564	96	2.66311	53	1.79717	25	0.848266
Vr1063529_seq1	565	10	0.276916	7	0.236942	4	0.135482
Vr10635_seq2	920	86	1.46254	92	1.91246	41	0.852839
Vr106361_seq1	825	98	1.85853	41	0.950434	98	2.27323
Vr1063652_seq1	262	0	0	4	0.291978	2	0.146083
Vr1063687_seq1	450	10	0.347684	0	0	2	0.0850528
Vr10636_seq1	2995	160	0.835834	241	1.53891	152	0.971221
Vr1063747_seq1	390	11	0.441291	6	0.294224	7	0.343483
Vr1063775_seq1	434	0	0	2	0.0881317	26	1.14645
Vr106377_seq1	435	135	4.85558	23	1.01118	13	0.571907
Vr10637_seq1	328	31	1.47872	28	1.63259	17	0.991851
Vr1063800_seq1	224	8	0.558777	0	0	4	0.34173
Vr106380_seq1	447	16	0.560027	4	0.171137	5	0.214059
Vr10638_seq1	811	68	1.31185	57	1.34414	25	0.589916
Vr10639_seq1	1205	80	1.03872	58	0.920519	41	0.65113
Vr1063_seq1	1192	23	0.30189	16	0.256706	8	0.128435
Vr10640_seq1	1573	229	2.27774	142	1.72644	86	1.04626
Vr1064132_seq1	481	10	0.325276	2	0.0795201	0	0
Vr106420_seq1	488	28	0.897708	18	0.705415	12	0.470579
Vr106427_seq1	265	53	3.12915	23	1.65987	22	1.58872
Vr10642_seq1	491	31	0.987818	23	0.895856	27	1.05233
Vr1064387_seq1	381	4	0.16426	2	0.100392	0	0
Vr1064394_seq1	413	6	0.227299	8	0.370452	3	0.139009
Vr10643_seq1	1975	159	1.25958	238	2.30463	158	1.53095
Vr106440_seq1	366	32	1.36794	32	1.67209	19	0.993445
Vr1064435_seq1	212	5	0.369004	0	0	0	0
Vr1064498_seq1	612	10	0.25565	8	0.249995	0	0
Vr10644_seq1	411	48	1.82724	14	0.651446	27	1.25717
Vr1064571_seq1	610	3	0.0769464	12	0.376221	2	0.0627439
Vr10645_seq1	727	62	1.3343	87	2.28864	30	0.789693
Vr1064690_seq1	339	14	0.646138	2	0.112829	4	0.225804
Vr10646_seq1	644	23	0.558777	56	1.66301	80	2.37725
Vr106478_seq1	230	40	2.721	20	1.66301	16	1.33126
Vr10648_seq1	254	77	4.74301	17	1.27999	17	1.28082
Vr1064917_seq1	279	1	0.056078	2	0.137094	0	0
Vr10649_seq2	1864	269	2.25789	164	1.68263	120	1.23199
Vr1064_seq1	298	2	0.105005	4	0.256706	0	0
Vr106501_seq1	685	66	1.50747	39	1.08884	28	0.782238
Vr1065097_seq1	288	2	0.108651	2	0.13281	2	0.132895
Vr10650_seq1	1130	160	2.21533	101	1.70937	42	0.711282
Vr1065119_seq1	248	4	0.252351	1	0.0771152	0	0
Vr106513_seq1	401	103	4.01874	8	0.381538	80	3.81783
Vr10651_seq1	1291	65	0.787742	107	1.58507	70	1.03763
Vr1065251_seq1	950	16	0.263508	2	0.0402623	2	0.0402882
Vr1065268_seq1	1167	29	0.388798	14	0.229429	4	0.0655934
Vr106526_seq1	726	168	3.62051	68	1.79128	50	1.31797
Vr10652_seq1	435	56	2.01417	35	1.53876	36	1.58374
Vr1065318_seq1	621	15	0.377917	2	0.0615929	12	0.369795
Vr106542_seq1	480	43	1.4016	110	4.38272	38	1.515
Vr1065451_seq1	550	14	0.398256	0	0	0	0
Vr1065499_seq1	523	7	0.209408	9	0.329104	8	0.292725
Vr10654_seq1	415	106	3.99627	31	1.42858	21	0.968372
Vr106554_seq1	610	187	4.79632	54	1.693	8	0.250976
Vr10655_seq1	289	42	2.27378	0	0	3	0.198653
Vr106562_seq1	231	1	0.0677306	3	0.248371	9	0.745593
Vr1065734_seq1	445	12	0.421908	6	0.25786	3	0.129013
Vr106573_seq1	532	84	2.47038	48	1.72553	31	1.11512
Vr106576_seq1	967	226	3.65661	111	2.19527	61	1.20719
Vr1065790_seq1	1173	17	0.22675	18	0.293472	10	0.163145
Vr10657_seq1	589	75	1.99224	75	2.43522	46	1.49456
Vr106586_seq1	1560	155	1.55455	130	1.59372	114	1.39846
Vr10658_seq1	214	28.1538	2.05836	9.07692	0.811179	12	1.0731
Vr1065953_seq1	411	15	0.571013	3	0.139595	3	0.139685
Vr1066051_seq1	282	4	0.221926	6	0.406906	0	0
Vr106611_seq1	358	67	2.92812	34	1.8163	22	1.17601
Vr1066152_seq1	538	5	0.145407	6	0.213285	8	0.284563
Vr106617_seq1	716	13	0.284071	42	1.12183	118	3.15384
Vr1066201_seq1	213	7	0.51418	0	0	0	0
Vr1066254_seq1	369	8	0.339203	5	0.259141	6	0.311169
Vr1066274_seq1	284	0	0	2	0.13468	1	0.0673834
Vr106627_seq1	235	10	0.665777	23	1.87177	14	1.14007
Vr10662_seq2	259	9	0.543675	8	0.590721	2	0.147775
Vr106630_seq1	412	143	5.43045	20	0.928378	27	1.25412
Vr1066397_seq1	460	15	0.510188	4	0.166301	0	0
Vr106648_seq1	658	64	1.52178	30	0.871941	40	1.16334
Vr1066509_seq1	536	10	0.291899	2	0.0713604	2	0.0714063
Vr1066590_seq1	415	2	0.0754013	4	0.184333	4	0.184452
Vr1066592_seq1	516	0	0	0	0	2	0.074174
Vr10665_seq1	325	11	0.529549	11	0.647294	2	0.117765
Vr10666_seq1	202	33	2.55599	8	0.757409	15	1.42106
Vr106683_seq1	605	152.7	3.94894	47.5	1.50152	66	2.08766
Vr1066892_seq1	300	2	0.104305	1	0.0637486	6	0.382738
Vr10668_seq1	320	9	0.440037	5	0.298822	11	0.65783
Vr1066964_seq1	796	19	0.373454	11	0.264284	4	0.0961652
Vr10669_seq1	237	5	0.330079	3	0.242083	1	0.0807463
Vr1067009_seq1	475	6	0.197631	3	0.120787	4	0.161153
Vr1067076_seq1	335	6	0.280223	5	0.285442	0	0
Vr10670_seq1	1359	254	2.92423	116	1.63241	81	1.14061
Vr1067214_seq1	398	10	0.39311	1	0.0480517	4	0.19233
Vr106725_seq1	1375	186	2.11644	65	0.904071	27	0.375779
Vr10672_seq1	940	161	2.67975	103	2.09557	86	1.75082
Vr1067305_seq1	220	7	0.49782	0	0	1	0.0869858
Vr1067416_seq1	789	13	0.257788	7	0.169673	6	0.145528
Vr1067417_seq1	415	10	0.377006	4	0.184333	2	0.0922259
Vr1067418_seq1	480	2	0.0651907	0	0	0	0
Vr10674_seq1	1574	169	1.67988	102	1.23933	54	0.656539
Vr1067567_seq1	547	2	0.0572057	3	0.104888	2	0.0699703
Vr10675_seq1	644	25	0.607366	99	2.93996	24	0.713176
Vr1067670_seq1	254	6	0.369585	2	0.150587	0	0
Vr10676_seq1	1199	204.333	2.66635	95	1.51529	53	0.845917
Vr106773_seq1	402	61	2.37411	20	0.951472	45	2.14219
Vr10677_seq1	229	50	3.4161	20.3333	1.69811	14	1.16994
Vr1067819_seq1	247	4	0.253373	0	0	0	0
Vr106782_seq1	467	68	2.27818	39	1.59713	45	1.84403
Vr1067851_seq1	207	5	0.377917	2	0.184779	0	0
Vr1067894_seq1	361	4	0.17336	6	0.31786	1	0.0530108
Vr10678_seq1	1675	245	2.28848	136.333	1.55661	99	1.13108
Vr1067936_seq1	381	9	0.369585	3	0.150587	0	0
Vr106793_seq1	1502	44	0.458331	106	1.34967	127	1.6181
Vr106794_seq1	656	70	1.66952	72.3333	2.10876	41.3333	1.20578
Vr106802_seq1	651	99	2.37931	49	1.43948	60	1.76377
Vr1068038_seq1	430	6	0.218313	0	0	4	0.178018
Vr106804_seq1	1633	158	1.5138	129	1.51076	166	1.94533
Vr10680_seq1	576	139	3.77563	31	1.02927	41	1.36217
Vr1068126_seq1	289	5	0.270688	0	0	0	0
Vr1068127_seq1	281	5	0.278394	0	0	2	0.136206
Vr1068255_seq1	344	17	0.773192	2	0.111189	0	0
Vr10682_seq1	921	37	0.628548	38	0.789071	16	0.332454
Vr1068334_seq1	404	4	0.154909	7	0.331367	0	0
Vr10683_seq1	408	58	2.22415	14	0.656236	25	1.1726
Vr1068425_seq1	616	2	0.0507979	10	0.310464	4	0.124265
Vr1068464_seq1	545	6	0.172247	6	0.210546	4	0.140454
Vr10684_seq1	557	119	3.34263	45	1.54507	37	1.27121
Vr1068584_seq1	388	4	0.161296	6	0.295741	2	0.0986437
Vr1068626_seq1	1203	23	0.299129	10	0.158974	4	0.0636305
Vr1068655_seq1	244	5	0.32061	0	0	2	0.15686
Vr1068668_seq1	302	4	0.207229	1	0.0633264	2	0.126734
Vr10686_seq1	3353	321	1.49785	128	0.730076	290	1.65514
Vr1068718_seq1	321	13	0.633629	2	0.119156	1	0.0596165
Vr10687_seq1	5648	178	0.493085	258	0.873609	271	0.918218
Vr1068918_seq1	409	3	0.114761	7	0.327316	0	0
Vr1068967_seq1	232	0	0	6	0.494601	7	0.577406
Vr10689_seq2	1873	198	1.65396	90	0.91896	164	1.67563
Vr1068_seq1	636	4	0.098401	2	0.0601402	2	0.0601789
Vr10690_seq1	281	34	1.89308	24	1.63342	26	1.77067
Vr1069146_seq1	396	5	0.197547	4	0.193178	1	0.0483255
Vr1069152_seq1	307	1	0.0509634	2	0.12459	2	0.12467
Vr1069165_seq1	311	1	0.0503079	0	0	0	0
Vr10691_seq1	536	102	2.97736	27	0.963365	44	1.57094
Vr1069261_seq1	209	2	0.14972	2	0.18301	4	0.366256
Vr1069263_seq1	513	4	0.121994	6	0.223679	0	0
Vr1069391_seq1	255	5	0.30678	8	0.599987	2	0.150093
Vr1069465_seq1	778	8	0.160882	8	0.196654	0	0
Vr1069472_seq1	986	20	0.317358	13	0.25215	6	0.116452
Vr10694_seq1	679	6	0.138254	52	1.46462	73	2.05743
Vr106956_seq1	208	9	0.67698	14	1.28723	43	3.95618
Vr10695_seq1	2314	323	2.18392	203	1.67774	145	1.19916
Vr1069734_seq1	549	9	0.256488	2	0.0696706	4	0.139431
Vr1069796_seq1	301	4	0.207917	0	0	2	0.127155
Vr1069848_seq1	348	13	0.584468	4	0.219823	1	0.054991
Vr1069894_seq1	708	18	0.397774	0	0	6	0.162177
Vr106997_seq1	553	86	2.43316	43	1.48708	27	0.934351
Vr1070039_seq1	431	16	0.580817	0	0	4	0.177604
Vr1070054_seq1	286	3	0.164116	6	0.401215	2	0.133824
Vr1070094_seq1	221	2	0.141591	6	0.519219	0	0
Vr10700_seq1	467	134	4.48936	38	1.55618	30	1.22935
Vr1070118_seq1	1071	22	0.321388	9	0.160711	8	0.142946
Vr1070252_seq1	258	8	0.48514	4	0.296505	2	0.148348
Vr107026_seq1	545	61	1.75118	61	2.14055	19	0.667157
Vr107027_seq1	999	173	2.70943	65	1.24434	73	1.39839
Vr1070280_seq1	474	13	0.429103	3	0.121042	6	0.242239
Vr1070287_seq1	1075	14	0.203759	8	0.142322	8	0.142414
Vr107029_seq1	470	87	2.89613	33	1.34279	24	0.977203
Vr107039_seq1	299	14	0.732577	3	0.191885	13	0.832038
Vr1070459_seq1	298	5	0.262513	2	0.128353	0	0
Vr1070489_seq1	374	6	0.251002	2	0.10227	7	0.358177
Vr107048_seq1	236	9	0.59666	12	0.972436	12	0.973062
Vr10704_seq1	666	66	1.55048	38	1.09119	25	0.718352
Vr1070542_seq1	392	19	0.75834	0	0	1	0.0488186
Vr10705_seq1	463	125	4.22402	49	2.02398	40	1.65329
Vr1070671_seq1	455	7	0.240704	3	0.126096	6	0.252355
Vr1070693_seq1	518	5	0.151021	0	0	8	0.29555
Vr1070743_seq1	430	12	0.436626	7	0.31133	2	0.0890088
Vr1070779_seq1	517	5	0.151313	3	0.110974	7	0.259107
Vr1070798_seq1	294	1	0.0532169	1	0.0650496	0	0
Vr10707_seq1	283	67	3.70412	18	1.2164	46	3.11059
Vr10708_seq1	319	47	2.30517	9	0.539565	29	1.73972
Vr1070969_seq1	267	4	0.234393	2	0.143255	2	0.143347
Vr10709_seq1	766	59	1.20509	63	1.57291	41	1.0243
Vr1071017_seq1	603	12	0.311358	2	0.0634314	0	0
Vr107109_seq1	782	168	3.36124	50	1.2228	60	1.4683
Vr10710_seq1	358	35	1.52961	18	0.961571	14	0.74837
Vr1071105_seq1	539	9	0.261246	8	0.283853	7	0.248531
Vr1071108_seq1	261	5	0.299727	7	0.51292	0	0
Vr10711_seq2	725	94	2.02855	51	1.34532	47	1.2406
Vr1071220_seq1	328	15	0.715507	4	0.233227	0	0
Vr10712_seq1	721	157	3.40691	87	2.30768	31	0.822806
Vr10712_c1_seq1	366	11.3333	0.484477	7	0.365771	6	0.313719
Vr107132_seq1	209	15	1.1229	27	2.47064	15	1.37346
Vr1071344_seq1	301	3	0.155938	1	0.0635368	1	0.0635777
Vr1071374_seq1	217	2	0.144201	3	0.264395	0	0
Vr10713_seq1	549	9	0.256488	20	0.696706	21.5	0.749441
Vr107145_seq1	772	254	5.1477	66	1.635	43	1.06591
Vr10714_seq1	910	37	0.636146	75	1.5762	66	1.38795
Vr1071585_seq1	240	2	0.130381	0	0	5	0.398685
Vr10715_seq1	578	33	0.89327	60	1.98525	47	1.55611
Vr1071619_seq1	656	6	0.143101	9	0.26238	8	0.233377
Vr1071668_seq1	312	2	0.100293	0	0	0	0
Vr107170_seq1	895	138	2.41242	55	1.17525	39	0.833898
Vr1071724_seq1	282	6	0.332889	2	0.135635	2	0.135723
Vr107174_seq1	2623	144	0.858936	211	1.53842	253	1.84584
Vr1071769_seq1	212	3	0.221402	2	0.180421	1	0.0902683
Vr10717_seq1	227	35	2.41234	12	1.01099	8	0.674428
Vr1071839_seq1	392	8	0.319301	0	0	2	0.0976372
Vr1071850_seq1	218	0	0	5	0.438637	0	0
Vr10718_seq1	334	19	0.890028	6	0.343555	6	0.343776
Vr107195_seq1	238	27	1.77494	8.25	0.662932	19	1.52773
Vr1072060_seq1	655	4	0.0955466	2	0.0583957	0	0
Vr1072083_seq1	521	12	0.360363	0	0	2	0.0734621
Vr107208_seq1	972	14	0.22535	93	1.82982	6	0.118129
Vr10720_seq1	514	147	4.47457	43	1.59992	57	2.12218
Vr107211_seq1	226	39	2.69993	16	1.35395	4	0.338706
Vr1072169_seq1	373	8	0.335566	0	0	2	0.102611
Vr1072195_seq1	355	4	0.17629	8	0.430976	4	0.215627
Vr107221_seq1	281	21	1.16926	21	1.42924	19	1.29395
Vr107223_seq1	296	44	2.32572	33	2.13213	15	0.969775
Vr10722_seq1	567	101	2.78699	45	1.51782	22	0.742525
Vr1072302_seq1	572	2	0.0547055	3	0.100304	2	0.0669122
Vr1072354_seq1	925	9	0.152229	12	0.248103	2	0.041377
Vr10723_seq1	543	115	3.31356	38	1.33837	53	1.86787
Vr1072409_seq1	221	2	0.141591	3	0.25961	2	0.173184
Vr1072470_seq1	469	12	0.400318	2	0.0815547	2	0.0816072
Vr1072481_seq1	559	10	0.279888	6	0.205273	6	0.205405
Vr10724_seq1	1814	390	3.36375	149	1.57087	133	1.40309
Vr107256_seq1	819	121	2.31152	78	1.82139	74	1.7291
Vr1072582_seq1	354	2	0.0883941	3	0.162073	2	0.108118
Vr1072591_seq1	720	6	0.130381	5	0.13281	4	0.106316
Vr1072600_seq1	359	6	0.261489	0	0	2	0.106612
Vr1072601_seq1	572	5	0.136764	7	0.234042	5	0.16728
Vr10726_seq1	631	92	2.28116	45	1.36388	63	1.91066
Vr1072774_seq1	467	2	0.0670054	7	0.286664	0	0
Vr1072821_seq1	539	10	0.290274	2	0.0709632	4	0.142018
Vr107284_seq1	440	61	2.16907	49	2.12978	31	1.34828
Vr1072867_seq1	285	5	0.274487	0	0	3	0.201441
Vr10728_seq1	203	29	2.23511	19	1.78999	21	1.97968
Vr107290_seq1	466	148	4.96904	81	3.32423	22	0.903458
Vr10729_seq1	797	209	4.10284	65	1.55972	27	0.648301
Vr1072_seq1	608	19	0.48893	12	0.377459	2	0.0629503
Vr1073012_seq1	201	8	0.622717	0	0	0	0
Vr1073039_seq1	441	16	0.567647	2	0.0867328	6	0.260366
Vr1073091_seq1	217	2	0.144201	2	0.176263	4	0.352754
Vr10730_seq1	210	6	0.447022	30	2.73208	11	1.00241
Vr1073104_seq1	365	5	0.214325	5	0.261981	4	0.209719
Vr1073162_seq1	214	0	0	3	0.268102	0	0
Vr1073164_seq1	342	6	0.274487	1	0.0559198	4	0.223823
Vr1073176_seq1	254	3	0.184792	0	0	4	0.301368
Vr1073178_seq1	332	2	0.0942516	6	0.345625	2	0.115282
Vr1073202_seq1	719	12	0.261125	12	0.319186	6	0.159696
Vr1073223_seq1	512	5	0.152791	2	0.0747054	6	0.22426
Vr107322_seq1	341	7	0.321174	5	0.280419	3	0.16836
Vr1073283_seq1	730	16	0.342921	7	0.183386	2	0.0524298
Vr107332_seq1	789	81	1.60622	83	2.01184	74	1.79484
Vr1073385_seq1	421	5	0.185817	4	0.181706	0	0
Vr10733_seq1	525	8	0.238412	44	1.60282	24	0.874829
Vr1073449_seq1	242	6	0.387911	2	0.158054	2	0.158156
Vr1073480_seq1	1855	30	0.253031	10	0.103097	6	0.0618983
Vr107348_seq1	441	123	4.36378	16	0.693862	68	2.95081
Vr10734_seq1	2159	308	2.232	183	1.62103	214	1.89685
Vr1073502_seq1	339	3	0.138458	4	0.225659	2	0.112902
Vr1073518_seq1	382	8	0.32766	2	0.100129	0	0
Vr1073530_seq1	419	4	0.149363	5	0.228217	6	0.274037
Vr1073576_seq1	278	3	0.168839	1	0.0687935	0	0
Vr10735_seq2	725	125	2.69754	22	0.580332	217	5.72787
Vr10736_seq1	1056	116	1.71866	104	1.88348	68	1.2323
Vr107370_seq1	474	3	0.0990238	33	1.33146	18	0.726717
Vr1073760_seq1	251	4	0.249335	2	0.152387	2	0.152485
Vr10737_seq1	435	37	1.33079	8	0.351716	55	2.41961
Vr10738_seq1	2293	117	0.798323	91	0.758978	215	1.79434
Vr107392_seq1	854	84	1.53893	53	1.18689	13	0.291311
Vr107393_seq1	845	106	1.96266	19	0.43002	12	0.271766
Vr1073_seq1	1682	18	0.167434	19	0.216033	14	0.159284
Vr1074049_seq1	644	16	0.388715	4	0.118786	11	0.326872
Vr107408_seq1	1199	20	0.26098	30	0.478513	128	2.04297
Vr10740_seq1	2898	145	0.782828	335	2.21074	184	1.21504
Vr1074121_seq1	1152	27	0.366698	5	0.083006	6	0.0996713
Vr107414_seq1	207	4	0.302334	18	1.66301	9	0.832038
Vr107418_seq1	1087	83	1.19466	25	0.439848	291	5.12312
Vr1074196_seq1	464	13	0.438351	4	0.164867	0	0
Vr10741_seq2	681	75	1.7231	18	0.505496	62	1.74227
Vr107420_seq1	371	30	1.26516	24	1.23717	29	1.49588
Vr1074242_seq1	296	10	0.528573	3	0.19383	0	0
Vr10742_seq1	330	10	0.474114	8	0.463626	3	0.173972
Vr1074425_seq1	294	0	0	1	0.0650496	2	0.130183
Vr107446_seq1	518	74	2.23511	84	3.10128	22	0.812763
Vr10744_seq1	1315	239	2.8436	94	1.36708	72	1.0478
Vr10745_seq1	999	165	2.58413	56	1.07205	68	1.30261
Vr1074603_seq1	202	5	0.387271	3	0.284028	0	0
Vr1074608_seq1	225	0	0	0	0	3	0.255158
Vr107462_seq1	2267	53	0.365781	142	1.19792	121	1.02142
Vr1074634_seq1	203	0	0	6	0.565259	0	0
Vr107464_seq1	941	167	2.77667	105	2.13399	89	1.80997
Vr1074653_seq1	602	16	0.415834	2	0.0635368	8	0.254311
Vr10747_seq2	2215	16	0.113017	29	0.25039	66	0.570219
Vr10748_seq1	506	60	1.85523	40	1.51182	42	1.58844
Vr107490_seq1	721	45	0.976504	67	1.77718	47	1.24748
Vr1074976_seq1	286	14	0.765876	0	0	1	0.0669122
Vr10749_seq1	719	116	2.52421	55	1.46294	50	1.3308
Vr1074_seq1	213	0	0	0	0	0	0
Vr1075041_seq1	638	4	0.0980925	9	0.269782	2	0.0599902
Vr10750_seq1	1382	100	1.13211	88	1.21777	53	0.733904
Vr1075100_seq1	339	9	0.415374	4	0.225659	6	0.338706
Vr1075121_seq1	376	8	0.332889	5	0.254316	5	0.25448
Vr1075186_seq1	697	8	0.179578	4	0.109754	4	0.109824
Vr107518_seq1	619	359	9.07404	18	0.556127	26	0.803811
Vr10751_seq1	2050	221	1.68669	174	1.62326	194	1.811
Vr10752_seq1	1889	300	2.48477	164	1.66037	165	1.67156
Vr1075320_seq1	262	3	0.17915	6	0.437968	1	0.0730415
Vr1075355_seq1	587	14	0.373153	9	0.293222	2	0.0652023
Vr10753_seq1	597	123	3.2235	48	1.53765	53	1.69892
Vr10754_seq2	911	119	2.04374	67	1.40653	76	1.59649
Vr1075512_seq1	246	2	0.127201	0	0	0	0
Vr1075553_seq1	272	3	0.172564	1	0.070311	2	0.140712
Vr10755_seq1	325	41	1.97377	25	1.47112	27	1.58983
Vr10756_seq1	756	8	0.165564	7	0.177079	91	2.30351
Vr107570_seq1	488	2	0.064122	2	0.0783794	4	0.15686
Vr10757_seq1	1365	155	1.77662	129	1.80738	83	1.16363
Vr1075809_seq1	218	7	0.502387	1	0.0877274	0	0
Vr1075840_seq1	389	0	0	0	0	6	0.29517
Vr10758_seq1	563	73	2.02867	47	1.59655	34	1.15569
Vr1075913_seq1	738	13	0.275603	7	0.181398	6	0.155584
Vr1075928_seq1	714	14	0.30678	4	0.107141	4	0.107209
Vr1075990_seq1	379	21	0.866915	0	0	0	0
Vr1075_seq1	347	7	0.315621	4	0.220456	5	0.275748
Vr1076048_seq1	242	7	0.452563	0	0	1	0.079078
Vr10760_seq1	361	9	0.390061	45	2.38395	12	0.636129
Vr1076194_seq1	407	3	0.115325	4	0.187957	5	0.235097
Vr10761_seq1	1079	320	4.64008	72	1.27615	85	1.50754
Vr107627_seq1	2265	91	0.628593	153	1.29186	170	1.43632
Vr10762_seq1	581	20	0.53858	4	0.131667	180	5.92881
Vr1076350_seq1	388	2	0.0806482	8	0.394321	4	0.197287
Vr10763_seq1	1116	327	4.58438	108	1.85077	94	1.61189
Vr1076420_seq1	634	8	0.197423	6	0.18099	2	0.0603687
Vr10764_seq1	446	78	2.73625	54	2.31553	88	3.77589
Vr1076531_seq1	637	14	0.343863	13	0.390298	25	0.751055
Vr10765_seq1	648	67	1.61769	32	0.944424	19	0.561112
Vr1076669_seq1	343	0	0	2	0.111514	2	0.111585
Vr10766_seq2	1286	180	2.18992	81	1.20458	94	1.39881
Vr107673_seq1	415	62	2.33744	32	1.47467	28	1.29116
Vr10767_seq1	571	140	3.83609	79	2.64596	44	1.47465
Vr10768_seq1	1210	95	1.22839	87	1.37507	35	0.553546
Vr1076938_seq1	400	2	0.0782288	1	0.0478115	15	0.717633
Vr1076955_seq1	224	5	0.349236	3	0.256133	0	0
Vr10769_seq1	257	13	0.79142	0	0	11	0.819088
Vr1076_seq1	285	11.1667	0.613021	5	0.335519	3	0.201441
Vr1077000_seq1	281	0	0	2	0.136118	5	0.340514
Vr1077011_seq1	487	12	0.385522	9	0.353432	0	0
Vr1077012_seq1	304	0	0	5	0.314549	6	0.377702
Vr1077071_seq1	209	2	0.14972	2	0.18301	1	0.091564
Vr10770_seq1	280	69	3.85556	21	1.43434	11	0.751806
Vr1077158_seq1	387	9	0.363855	0	0	4	0.197797
Vr10771_seq1	1071	171	2.49806	99	1.76782	61	1.08996
Vr1077272_seq1	251	3	0.187001	3	0.228581	1	0.0762426
Vr10772_seq1	2907	162	0.8719	261	1.71707	211	1.38902
Vr1077357_seq1	314	4	0.199309	4	0.243625	0	0
Vr1077359_seq1	565	4	0.110766	6	0.203093	2	0.0677412
Vr1077388_seq1	485	4	0.129037	3	0.118296	2	0.078915
Vr10773_seq1	607	53	1.3661	102	3.21369	77	2.42758
Vr10774_seq1	265	11	0.649447	25	1.80421	22	1.58872
Vr10775_seq1	3186	369	1.81208	291	1.74678	253	1.51966
Vr1077607_seq1	267	6	0.35159	3	0.214883	0	0
Vr1077608_seq1	553	6	0.169755	6	0.2075	2	0.0692112
Vr10776_seq1	662	24	0.567218	8	0.231113	56	1.61883
Vr1077741_seq1	552	9	0.255094	6	0.207876	2	0.0693365
Vr1077764_seq1	547	14	0.40044	8	0.279701	1	0.0349852
Vr10777_seq1	770	102	2.07256	62	1.5399	60	1.49119
Vr1077836_seq1	206	3	0.227851	1	0.0928378	1	0.0928975
Vr10778_seq1	353	27	1.1967	11	0.59595	15	0.813182
Vr1077971_seq1	252	2	0.124173	3	0.227674	2	0.15188
Vr1077983_seq1	263	4	0.237958	2	0.145434	2	0.145528
Vr10779_seq1	241	10	0.649202	8	0.634841	4	0.317625
Vr1078093_seq1	893	26	0.455532	3	0.0642483	15	0.321448
Vr10780_seq1	332	33	1.55515	38	2.18896	22	1.26811
Vr1078165_seq1	538	2	0.0581627	5	0.177738	4	0.142282
Vr10781_seq1	217	10	0.721003	16	1.41011	3	0.264565
Vr1078219_seq1	244	4	0.256488	1	0.0783794	3	0.23529
Vr10782_seq1	431	34	1.23424	40	1.7749	20	0.888022
Vr107833_seq1	362	122	5.27288	20	1.05661	37	1.95598
Vr1078367_seq1	292	7	0.37507	2	0.13099	0	0
Vr10783_seq1	1772	296	2.61351	91	0.982131	88	0.950364
Vr1078403_seq1	250	6	0.375498	4	0.305993	0	0
Vr1078422_seq1	1168	23	0.308093	9	0.147364	12	0.196612
Vr10784_seq1	1825	6	0.0514381	62	0.649712	46	0.482354
Vr1078503_seq1	212	3	0.221402	6	0.541262	2	0.180537
Vr10785_seq1	233	11	0.738641	13	1.06704	5	0.410663
Vr1078670_seq1	308	4	0.203192	0	0	0	0
Vr10786_seq1	305	29	1.48763	16	1.00326	20	1.25488
Vr107873_seq1	955	18	0.294894	47	0.94121	91	1.82351
Vr10787_seq1	2114	253	1.87246	81	0.732777	102	0.92335
Vr1078816_seq1	250	2	0.125166	2	0.152997	0	0
Vr1078899_seq1	229	4	0.273288	4	0.334054	0	0
Vr1078938_seq1	600	10	0.260763	6	0.191246	6	0.191369
Vr1078991_seq1	504	5	0.155216	0	0	4	0.15188
Vr107900_seq1	303	4	0.206545	46	2.9034	20	1.26316
Vr1079013_seq1	311	3	0.150924	1	0.0614938	2	0.123067
Vr1079016_seq1	255	3	0.184068	0	0	0	0
Vr1079042_seq1	289	6	0.324825	0	0	0	0
Vr1079052_seq1	330	2	0.0948228	1	0.0579533	3	0.173972
Vr10790_seq1	1443	333	3.61056	143	1.89523	101	1.33945
Vr10791_seq2	2485	117	0.736641	269	2.07023	171	1.31686
Vr1079201_seq1	304	2	0.102933	4	0.251639	0	0
Vr107920_seq1	1017	120	1.84611	107	2.01212	57	1.07257
Vr1079307_seq1	288	4	0.217302	1	0.0664048	1	0.0664475
Vr1079377_seq1	235	4	0.266311	1	0.0813812	0	0
Vr10793_seq1	1819	399	3.43192	118	1.24063	103	1.08362
Vr1079450_seq1	375	4	0.166888	3	0.152997	2	0.102063
Vr10794_seq1	383	76	3.10464	16	0.798938	19	0.949349
Vr107971_seq1	350	29	1.29636	31	1.69389	12	0.656122
Vr1079791_seq1	1050	25	0.372518	12	0.218567	8	0.145805
Vr10797_seq2	757	4	0.0826724	75	1.89477	18	0.455038
Vr10798_seq1	2025	116	0.896251	29	0.273883	260	2.45708
Vr10799_seq1	2062	199	1.50994	87	0.806905	109	1.0116
Vr107_seq1	327	3	0.143539	0	0	0	0
[truncated: 76,709 more rows]
